# Supplementary material for: Brain Differences Associated with Self-Injurious Thoughts and Behaviors: A Meta-Analysis of Neuroimaging Studies
Source: Sci Rep. 2020 Feb 12;10:2404. doi: 10.1038/s41598-020-59490-6 (PMC7016138; doi:10.1038/s41598-020-59490-6)
Supplement: Supplementary file 2 — Dataset 1. [file 41598_2020_59490_MOESM2_ESM.csv]

Paper	Year	Imaging Method	Condition	Task	Coordinate System	Coordinate x	Coordinate y	Coordinate z	Destination coordinate x (for DTI connection only)	Destination coordinate y (for DTI connection only)	Destination oordinate z (for DTI connection only)	Primary Sample Disorder	SITBI Group Psychiatric Medication Status at the Time of the Scan	Overall Sample Size	Sample Age (WEIGHTED MEAN)	Sample Age Group	SITB Group n	Control 1 Type	Control 1 n	Control 2 Type	Control 2 n	Control 3 Type	Control 3 n	Type of SITB
Aguilar et al., 2008	2008	MRI			did not say	-40	-31	11				Schizophrenia	all medicated	37	40.71	adults only (>=18, but <=65)	13	clinical	24					suicide attempt
Aguilar et al., 2008	2008	MRI			did not say	-9	39	-21				Schizophrenia	all medicated	37	40.71	adults only (>=18, but <=65)	13	clinical	24					suicide attempt
Ai et al., 2018	2018	fMRI		Tower of London task	MNI	-42	-3	0				Major Depressive Disorder	some medicated	129	37.56	adults only (>=18, but <=65)	18	SITB	31	clinical	54	general	26	suicide attempt
Ai et al., 2018	2018	fMRI		Tower of London task	MNI	-39	-3	-3				Major Depressive Disorder	some medicated	129	37.56	adults only (>=18, but <=65)	18	general	26					suicide attempt
Ai et al., 2018	2018	fMRI		indicating gender of angry, fear, happy, neutral, and sad faces	MNI	-30	-79	-14				Major Depressive Disorder	some medicated	129	37.56	adults only (>=18, but <=65)	18	general	26					suicide attempt
Ai et al., 2018	2018	fMRI		indicating gender of angry, fear, happy, neutral, and sad faces	MNI	30	-73	-8				Major Depressive Disorder	some medicated	129	37.56	adults only (>=18, but <=65)	18	general	26					suicide attempt
Ai et al., 2018	2018	fMRI		indicating gender of angry, fear, happy, neutral, and sad faces	MNI	-24	-70	-11				Major Depressive Disorder	some medicated	129	37.56	adults only (>=18, but <=65)	18	SITB	31	clinical	54			suicide attempt
Ai et al., 2018	2018	fMRI		indicating gender of angry, fear, happy, neutral, and sad faces	MNI	-18	-79	-11				Major Depressive Disorder	some medicated	129	37.56	adults only (>=18, but <=65)	18	SITB	31					suicide attempt
Ai et al., 2018	2018	fMRI		indicating gender of angry, fear, happy, neutral, and sad faces	MNI	18	-82	-11				Major Depressive Disorder	some medicated	129	37.56	adults only (>=18, but <=65)	18	SITB	31					suicide attempt
Ai et al., 2018	2018	fMRI		indicating gender of angry, fear, happy, neutral, and sad faces	MNI	30	-70	-8				Major Depressive Disorder	some medicated	129	37.56	adults only (>=18, but <=65)	18	SITB	31	clinical	54			suicide attempt
Alarcon et al., 2019	2019	fMRI		Emotional Self-Other Morph-Query (ESOM-Q) Task	MNI	-46	-50	48				Major Depressive Disorder	some medicated	120	14.73	children/adolescents only (<18)	82	general	38					all suicidal thoughts and behaviors
Alarcon et al., 2019	2019	fMRI		Emotional Self-Other Morph-Query (ESOM-Q) Task	MNI	-26	36	30				Major Depressive Disorder	some medicated	120	14.73	children/adolescents only (<18)	82	general	38					all suicidal thoughts and behaviors
Alarcon et al., 2019	2019	fMRI		Emotional Self-Other Morph-Query (ESOM-Q) Task	MNI	-24	-46	-28				Major Depressive Disorder	some medicated	120	14.73	children/adolescents only (<18)	82	general	38					all suicidal thoughts and behaviors
Alarcon et al., 2019	2019	fMRI		Emotional Self-Other Morph-Query (ESOM-Q) Task	MNI	-16	20	58				Major Depressive Disorder	some medicated	120	14.73	children/adolescents only (<18)	82	general	38					all suicidal thoughts and behaviors
Alarcon et al., 2019	2019	fMRI		Emotional Self-Other Morph-Query (ESOM-Q) Task	MNI	-14	-96	0				Major Depressive Disorder	some medicated	120	14.73	children/adolescents only (<18)	82	general	38					all suicidal thoughts and behaviors
Alarcon et al., 2019	2019	fMRI		Emotional Self-Other Morph-Query (ESOM-Q) Task	MNI	-14	-64	34				Major Depressive Disorder	some medicated	120	14.73	children/adolescents only (<18)	82	general	38					all suicidal thoughts and behaviors
Alarcon et al., 2019	2019	fMRI		Emotional Self-Other Morph-Query (ESOM-Q) Task	MNI	-2	36	2				Major Depressive Disorder	some medicated	120	14.73	children/adolescents only (<18)	82	general	38					all suicidal thoughts and behaviors
Alarcon et al., 2019	2019	fMRI		Emotional Self-Other Morph-Query (ESOM-Q) Task	MNI	16	34	-12				Major Depressive Disorder	some medicated	120	14.73	children/adolescents only (<18)	82	general	38					all suicidal thoughts and behaviors
Alarcon et al., 2019	2019	fMRI		Emotional Self-Other Morph-Query (ESOM-Q) Task	MNI	22	-92	6				Major Depressive Disorder	some medicated	120	14.73	children/adolescents only (<18)	82	general	38					all suicidal thoughts and behaviors
Ambrosi et al., 2018	2018	fMRI			MNI	-52	-10	-24				Mood disorders	some medicated	272	30.8	adults only (>=18, but <=65)	123	SITB	74	general	75			suicide attempt
Ambrosi et al., 2018	2018	fMRI			MNI	-36	-62	50				Mood disorders	some medicated	272	30.8	adults only (>=18, but <=65)	123	SITB	74	general	75			suicide attempt
Ambrosi et al., 2018	2018	fMRI			MNI	-30	-22	-22				Mood disorders	some medicated	272	30.8	adults only (>=18, but <=65)	123	SITB	74	general	75			suicide attempt
Ambrosi et al., 2018	2018	fMRI			MNI	-4	-24	2				Mood disorders	some medicated	272	30.8	adults only (>=18, but <=65)	123	SITB	74	general	75			suicide attempt
Ambrosi et al., 2018	2018	fMRI			MNI	-2	-54	32				Mood disorders	some medicated	272	30.8	adults only (>=18, but <=65)	123	SITB	74	general	75			suicide attempt
Ambrosi et al., 2018	2018	fMRI			MNI	16	0	-24				Mood disorders	some medicated	272	30.8	adults only (>=18, but <=65)	123	SITB	74	general	75			suicide attempt
Ambrosi et al., 2018	2018	fMRI			MNI	30	-32	46				Mood disorders	some medicated	272	30.8	adults only (>=18, but <=65)	123	SITB	74	general	75			suicide attempt
Ambrosi et al., 2018	2018	fMRI			MNI	44	-22	70				Mood disorders	some medicated	272	30.8	adults only (>=18, but <=65)	123	SITB	74	general	75			suicide attempt
Amen et al., 2009	2009	SPECT	concentration	Connor's Continuous Performance Test	MNI	-55	-6	35				Depression	some medicated	36	33.8	adults only (>=18, but <=65)	12	clinical	12					suicide death
Amen et al., 2009	2009	SPECT	baseline/rest	Connor's Continuous Performance Test	MNI	-50	-46	4				Depression	some medicated	36	33.8	adults only (>=18, but <=65)	9	clinical	12					suicide death
Amen et al., 2009	2009	SPECT	concentration	Connor's Continuous Performance Test	MNI	-48	-43	4				Depression	some medicated	36	33.8	adults only (>=18, but <=65)	12	clinical	12					suicide death
Amen et al., 2009	2009	SPECT	concentration	Connor's Continuous Performance Test	MNI	-46	-59	-9				Depression	some medicated	36	33.8	adults only (>=18, but <=65)	12	clinical	12					suicide death
Amen et al., 2009	2009	SPECT	concentration	Connor's Continuous Performance Test	MNI	-44	-32	-9				Depression	some medicated	36	33.8	adults only (>=18, but <=65)	12	clinical	12					suicide death
Amen et al., 2009	2009	SPECT	concentration	Connor's Continuous Performance Test	MNI	-38	31	43				Depression	some medicated	36	33.8	adults only (>=18, but <=65)	12	clinical	12					suicide death
Amen et al., 2009	2009	SPECT	concentration	Connor's Continuous Performance Test	MNI	-32	-75	-32				Depression	some medicated	36	33.8	adults only (>=18, but <=65)	12	clinical	12					suicide death
Amen et al., 2009	2009	SPECT	concentration	Connor's Continuous Performance Test	MNI	-24	22	12				Depression	some medicated	36	33.8	adults only (>=18, but <=65)	12	clinical	12					suicide death
Amen et al., 2009	2009	SPECT	concentration	Connor's Continuous Performance Test	MNI	-14	-35	-10				Depression	some medicated	36	33.8	adults only (>=18, but <=65)	12	clinical	12					suicide death
Amen et al., 2009	2009	SPECT	concentration	Connor's Continuous Performance Test	MNI	-8	-21	45				Depression	some medicated	36	33.8	adults only (>=18, but <=65)	12	clinical	12					suicide death
Amen et al., 2009	2009	SPECT	concentration	Connor's Continuous Performance Test	MNI	4	15	-11				Depression	some medicated	36	33.8	adults only (>=18, but <=65)	12	clinical	12					suicide death
Amen et al., 2009	2009	SPECT	concentration	Connor's Continuous Performance Test	MNI	6	34	13				Depression	some medicated	36	33.8	adults only (>=18, but <=65)	12	clinical	12					suicide death
Amen et al., 2009	2009	SPECT	baseline/rest	Connor's Continuous Performance Test	MNI	8	-89	3				Depression	some medicated	36	33.8	adults only (>=18, but <=65)	9	clinical	12					suicide death
Amen et al., 2009	2009	SPECT	baseline/rest	Connor's Continuous Performance Test	MNI	8	45	0				Depression	some medicated	36	33.8	adults only (>=18, but <=65)	9	clinical	12					suicide death
Amen et al., 2009	2009	SPECT	concentration	Connor's Continuous Performance Test	MNI	12	-93	0				Depression	some medicated	36	33.8	adults only (>=18, but <=65)	12	clinical	12					suicide death
Amen et al., 2009	2009	SPECT	concentration	Connor's Continuous Performance Test	MNI	16	-23	1				Depression	some medicated	36	33.8	adults only (>=18, but <=65)	12	clinical	12					suicide death
Amen et al., 2009	2009	SPECT	baseline/rest	Connor's Continuous Performance Test	MNI	36	39	13				Depression	some medicated	36	33.8	adults only (>=18, but <=65)	9	clinical	12					suicide death
Amen et al., 2009	2009	SPECT	concentration	Connor's Continuous Performance Test	MNI	40	-32	50				Depression	some medicated	36	33.8	adults only (>=18, but <=65)	12	clinical	12					suicide death
Amen et al., 2009	2009	SPECT	concentration	Connor's Continuous Performance Test	MNI	44	-19	-23				Depression	some medicated	36	33.8	adults only (>=18, but <=65)	12	clinical	12					suicide death
Amen et al., 2009	2009	SPECT	baseline/rest	Connor's Continuous Performance Test	MNI	44	-19	8				Depression	some medicated	36	33.8	adults only (>=18, but <=65)	9	clinical	12					suicide death
Amen et al., 2009	2009	SPECT	baseline/rest	Connor's Continuous Performance Test	MNI	59	-39	39				Depression	some medicated	36	33.8	adults only (>=18, but <=65)	9	clinical	12					suicide death
Amen et al., 2009	2009	SPECT	concentration	Connor's Continuous Performance Test	MNI	-51	-5	48				Depression	some medicated	36	33.8	adults only (>=18, but <=65)	12	general	12					suicide death
Amen et al., 2009	2009	SPECT	baseline/rest	Connor's Continuous Performance Test	MNI	-50	10	38				Depression	some medicated	36	33.8	adults only (>=18, but <=65)	9	general	12					suicide death
Amen et al., 2009	2009	SPECT	concentration	Connor's Continuous Performance Test	MNI	-46	-55	23				Depression	some medicated	36	33.8	adults only (>=18, but <=65)	12	general	12					suicide death
Amen et al., 2009	2009	SPECT	baseline/rest	Connor's Continuous Performance Test	MNI	-44	16	10				Depression	some medicated	36	33.8	adults only (>=18, but <=65)	9	general	12					suicide death
Amen et al., 2009	2009	SPECT	concentration	Connor's Continuous Performance Test	MNI	-42	31	39				Depression	some medicated	36	33.8	adults only (>=18, but <=65)	12	general	12					suicide death
Amen et al., 2009	2009	SPECT	concentration	Connor's Continuous Performance Test	MNI	-28	2	48				Depression	some medicated	36	33.8	adults only (>=18, but <=65)	12	general	12					suicide death
Amen et al., 2009	2009	SPECT	baseline/rest	Connor's Continuous Performance Test	MNI	-18	-28	59				Depression	some medicated	36	33.8	adults only (>=18, but <=65)	9	general	12					suicide death
Amen et al., 2009	2009	SPECT	concentration	Connor's Continuous Performance Test	MNI	-16	-35	-7				Depression	some medicated	36	33.8	adults only (>=18, but <=65)	12	general	12					suicide death
Amen et al., 2009	2009	SPECT	concentration	Connor's Continuous Performance Test	MNI	-14	9	22				Depression	some medicated	36	33.8	adults only (>=18, but <=65)	12	general	12					suicide death
Amen et al., 2009	2009	SPECT	baseline/rest	Connor's Continuous Performance Test	MNI	-12	-22	36				Depression	some medicated	36	33.8	adults only (>=18, but <=65)	9	general	12					suicide death
Amen et al., 2009	2009	SPECT	concentration	Connor's Continuous Performance Test	MNI	-10	-52	-28				Depression	some medicated	36	33.8	adults only (>=18, but <=65)	12	general	12					suicide death
Amen et al., 2009	2009	SPECT	concentration	Connor's Continuous Performance Test	MNI	-10	-44	21				Depression	some medicated	36	33.8	adults only (>=18, but <=65)	12	general	12					suicide death
Amen et al., 2009	2009	SPECT	baseline/rest	Connor's Continuous Performance Test	MNI	-10	15	32				Depression	some medicated	36	33.8	adults only (>=18, but <=65)	9	general	12					suicide death
Amen et al., 2009	2009	SPECT	baseline/rest	Connor's Continuous Performance Test	MNI	-8	-17	12				Depression	some medicated	36	33.8	adults only (>=18, but <=65)	9	general	12					suicide death
Amen et al., 2009	2009	SPECT	concentration	Connor's Continuous Performance Test	MNI	-6	-2	0				Depression	some medicated	36	33.8	adults only (>=18, but <=65)	12	general	12					suicide death
Amen et al., 2009	2009	SPECT	baseline/rest	Connor's Continuous Performance Test	MNI	-6	46	18				Depression	some medicated	36	33.8	adults only (>=18, but <=65)	9	general	12					suicide death
Amen et al., 2009	2009	SPECT	concentration	Connor's Continuous Performance Test	MNI	-4	-7	17				Depression	some medicated	36	33.8	adults only (>=18, but <=65)	12	general	12					suicide death
Amen et al., 2009	2009	SPECT	baseline/rest	Connor's Continuous Performance Test	MNI	2	-52	-24				Depression	some medicated	36	33.8	adults only (>=18, but <=65)	9	general	12					suicide death
Amen et al., 2009	2009	SPECT	baseline/rest	Connor's Continuous Performance Test	MNI	4	-21	-26				Depression	some medicated	36	33.8	adults only (>=18, but <=65)	9	general	12					suicide death
Amen et al., 2009	2009	SPECT	concentration	Connor's Continuous Performance Test	MNI	4	13	-12				Depression	some medicated	36	33.8	adults only (>=18, but <=65)	12	general	12					suicide death
Amen et al., 2009	2009	SPECT	baseline/rest	Connor's Continuous Performance Test	MNI	4	18	-21				Depression	some medicated	36	33.8	adults only (>=18, but <=65)	9	general	12					suicide death
Amen et al., 2009	2009	SPECT	baseline/rest	Connor's Continuous Performance Test	MNI	8	-54	12				Depression	some medicated	36	33.8	adults only (>=18, but <=65)	9	general	12					suicide death
Amen et al., 2009	2009	SPECT	concentration	Connor's Continuous Performance Test	MNI	14	-93	3				Depression	some medicated	36	33.8	adults only (>=18, but <=65)	12	general	12					suicide death
Amen et al., 2009	2009	SPECT	concentration	Connor's Continuous Performance Test	MNI	14	-48	21				Depression	some medicated	36	33.8	adults only (>=18, but <=65)	12	general	12					suicide death
Amen et al., 2009	2009	SPECT	concentration	Connor's Continuous Performance Test	MNI	16	42	33				Depression	some medicated	36	33.8	adults only (>=18, but <=65)	12	general	12					suicide death
Amen et al., 2009	2009	SPECT	concentration	Connor's Continuous Performance Test	MNI	22	-65	20				Depression	some medicated	36	33.8	adults only (>=18, but <=65)	12	general	12					suicide death
Amen et al., 2009	2009	SPECT	concentration	Connor's Continuous Performance Test	MNI	22	18	43				Depression	some medicated	36	33.8	adults only (>=18, but <=65)	12	general	12					suicide death
Amen et al., 2009	2009	SPECT	baseline/rest	Connor's Continuous Performance Test	MNI	24	40	33				Depression	some medicated	36	33.8	adults only (>=18, but <=65)	9	general	12					suicide death
Amen et al., 2009	2009	SPECT	baseline/rest	Connor's Continuous Performance Test	MNI	32	-17	51				Depression	some medicated	36	33.8	adults only (>=18, but <=65)	9	general	12					suicide death
Amen et al., 2009	2009	SPECT	concentration	Connor's Continuous Performance Test	MNI	36	27	28				Depression	some medicated	36	33.8	adults only (>=18, but <=65)	12	general	12					suicide death
Amen et al., 2009	2009	SPECT	concentration	Connor's Continuous Performance Test	MNI	38	-27	51				Depression	some medicated	36	33.8	adults only (>=18, but <=65)	12	general	12					suicide death
Amen et al., 2009	2009	SPECT	concentration	Connor's Continuous Performance Test	MNI	40	-49	30				Depression	some medicated	36	33.8	adults only (>=18, but <=65)	12	general	12					suicide death
Amen et al., 2009	2009	SPECT	concentration	Connor's Continuous Performance Test	MNI	40	16	43				Depression	some medicated	36	33.8	adults only (>=18, but <=65)	12	general	12					suicide death
Amen et al., 2009	2009	SPECT	concentration	Connor's Continuous Performance Test	MNI	44	20	12				Depression	some medicated	36	33.8	adults only (>=18, but <=65)	12	general	12					suicide death
Amen et al., 2009	2009	SPECT	baseline/rest	Connor's Continuous Performance Test	MNI	46	24	4				Depression	some medicated	36	33.8	adults only (>=18, but <=65)	9	general	12					suicide death
Amen et al., 2009	2009	SPECT	concentration	Connor's Continuous Performance Test	MNI	46	46	18				Depression	some medicated	36	33.8	adults only (>=18, but <=65)	12	general	12					suicide death
Amen et al., 2009	2009	SPECT	baseline/rest	Connor's Continuous Performance Test	MNI	50	0	44				Depression	some medicated	36	33.8	adults only (>=18, but <=65)	9	general	12					suicide death
Amen et al., 2009	2009	SPECT	concentration	Connor's Continuous Performance Test	MNI	51	-7	-15				Depression	some medicated	36	33.8	adults only (>=18, but <=65)	12	general	12					suicide death
Amen et al., 2009	2009	SPECT	concentration	Connor's Continuous Performance Test	MNI	53	-24	-9				Depression	some medicated	36	33.8	adults only (>=18, but <=65)	12	general	12					suicide death
Amen et al., 2009	2009	SPECT	concentration	Connor's Continuous Performance Test	MNI	53	-17	40				Depression	some medicated	36	33.8	adults only (>=18, but <=65)	12	general	12					suicide death
Audenaert et al., 2002	2002	SPECT		Controlled Oral Word Association Test (COWAT)	Talaraich	-48	-57	-9				Major Depressive Disorder	some medicated	40	27.2	adults only (>=18, but <=65)	20	general	20					suicide attempt
Audenaert et al., 2002	2002	SPECT		Controlled Oral Word Association Test (COWAT)	Talaraich	-42	42	0				Major Depressive Disorder	some medicated	40	27.2	adults only (>=18, but <=65)	20	general	20					suicide attempt
Audenaert et al., 2002	2002	SPECT		Controlled Oral Word Association Test (COWAT)	Talaraich	-15	-30	-21				Major Depressive Disorder	some medicated	40	27.2	adults only (>=18, but <=65)	20	general	20					suicide attempt
Audenaert et al., 2002	2002	SPECT		Controlled Oral Word Association Test (COWAT)	Talaraich	-9	-39	0				Major Depressive Disorder	some medicated	40	27.2	adults only (>=18, but <=65)	20	general	20					suicide attempt
Audenaert et al., 2002	2002	SPECT		Controlled Oral Word Association Test (COWAT)	Talaraich	-6	12	-9				Major Depressive Disorder	some medicated	40	27.2	adults only (>=18, but <=65)	20	general	20					suicide attempt
Audenaert et al., 2002	2002	SPECT		Controlled Oral Word Association Test (COWAT)	Talaraich	3	-3	-9				Major Depressive Disorder	some medicated	40	27.2	adults only (>=18, but <=65)	20	general	20					suicide attempt
Audenaert et al., 2002	2002	SPECT		Controlled Oral Word Association Test (COWAT)	Talaraich	3	36	-3				Major Depressive Disorder	some medicated	40	27.2	adults only (>=18, but <=65)	20	general	20					suicide attempt
Audenaert et al., 2002	2002	SPECT		Controlled Oral Word Association Test (COWAT)	Talaraich	3	39	-6				Major Depressive Disorder	some medicated	40	27.2	adults only (>=18, but <=65)	20	general	20					suicide attempt
Audenaert et al., 2002	2002	SPECT		Controlled Oral Word Association Test (COWAT)	Talaraich	9	27	3				Major Depressive Disorder	some medicated	40	27.2	adults only (>=18, but <=65)	20	general	20					suicide attempt
Audenaert et al., 2002	2002	SPECT		Controlled Oral Word Association Test (COWAT)	Talaraich	21	0	33				Major Depressive Disorder	some medicated	40	27.2	adults only (>=18, but <=65)	20	general	20					suicide attempt
Audenaert et al., 2002	2002	SPECT		Controlled Oral Word Association Test (COWAT)	Talaraich	24	12	12				Major Depressive Disorder	some medicated	40	27.2	adults only (>=18, but <=65)	20	general	20					suicide attempt
Audenaert et al., 2002	2002	SPECT		Controlled Oral Word Association Test (COWAT)	Talaraich	33	-57	15				Major Depressive Disorder	some medicated	40	27.2	adults only (>=18, but <=65)	20	general	20					suicide attempt
Audenaert et al., 2002	2002	SPECT		Controlled Oral Word Association Test (COWAT)	Talaraich	36	-30	39				Major Depressive Disorder	some medicated	40	27.2	adults only (>=18, but <=65)	20	general	20					suicide attempt
Audenaert et al., 2002	2002	SPECT		Controlled Oral Word Association Test (COWAT)	Talaraich	39	27	33				Major Depressive Disorder	some medicated	40	27.2	adults only (>=18, but <=65)	20	general	20					suicide attempt
Audenaert et al., 2002	2002	SPECT		Controlled Oral Word Association Test (COWAT)	Talaraich	45	-42	15				Major Depressive Disorder	some medicated	40	27.2	adults only (>=18, but <=65)	20	general	20					suicide attempt
Audenaert et al., 2002	2002	SPECT		Controlled Oral Word Association Test (COWAT)	Talaraich	60	-40	3				Major Depressive Disorder	some medicated	40	27.2	adults only (>=18, but <=65)	20	general	20					suicide attempt
Beauchaine et al., 2018	2018	MRI			MNI	-38	-10	-14					none medicated	40	15.82	mixed adolescents and adults	20	general	20					self-harm (regardless of intent)
Beauchaine et al., 2018	2018	MRI			MNI	33	33	6					none medicated	40	15.82	mixed adolescents and adults	20	general	20					self-harm (regardless of intent)
Beauchaine et al., 2018	2018	MRI			MNI	34	-18	7					none medicated	40	15.82	mixed adolescents and adults	20	general	20					self-harm (regardless of intent)
Benedetti et al., 2011	2011	MRI			MNI	-52	-72	0				Bipolar Disorder	some medicated	57	45.49	adults only (>=18, but <=65)	19	clinical	38					suicide attempt
Benedetti et al., 2011	2011	MRI			MNI	-52	-66	37				Bipolar Disorder	some medicated	57	45.49	adults only (>=18, but <=65)	19	clinical	38					suicide attempt
Benedetti et al., 2011	2011	MRI			MNI	-49	51	-4				Bipolar Disorder	some medicated	57	45.49	adults only (>=18, but <=65)	19	clinical	38					suicide attempt
Benedetti et al., 2011	2011	MRI			MNI	-45	-33	6				Bipolar Disorder	some medicated	57	45.49	adults only (>=18, but <=65)	19	clinical	38					suicide attempt
Benedetti et al., 2011	2011	MRI			MNI	-43	-4	18				Bipolar Disorder	some medicated	57	45.49	adults only (>=18, but <=65)	19	clinical	38					suicide attempt
Benedetti et al., 2011	2011	MRI			MNI	-38	-60	51				Bipolar Disorder	some medicated	57	45.49	adults only (>=18, but <=65)	19	clinical	38					suicide attempt
Benedetti et al., 2011	2011	MRI			MNI	-35	31	-20				Bipolar Disorder	some medicated	57	45.49	adults only (>=18, but <=65)	19	clinical	38					suicide attempt
Benedetti et al., 2011	2011	MRI			MNI	-33	59	8				Bipolar Disorder	some medicated	57	45.49	adults only (>=18, but <=65)	19	clinical	38					suicide attempt
Benedetti et al., 2011	2011	MRI			MNI	-30	19	54				Bipolar Disorder	some medicated	57	45.49	adults only (>=18, but <=65)	19	clinical	38					suicide attempt
Benedetti et al., 2011	2011	MRI			MNI	-28	-94	-20				Bipolar Disorder	some medicated	57	45.49	adults only (>=18, but <=65)	19	clinical	38					suicide attempt
Benedetti et al., 2011	2011	MRI			MNI	-24	34	-12				Bipolar Disorder	some medicated	57	45.49	adults only (>=18, but <=65)	19	clinical	38					suicide attempt
Benedetti et al., 2011	2011	MRI			MNI	-16	18	6				Bipolar Disorder	some medicated	57	45.49	adults only (>=18, but <=65)	19	clinical	38					suicide attempt
Benedetti et al., 2011	2011	MRI			MNI	-16	19	63				Bipolar Disorder	some medicated	57	45.49	adults only (>=18, but <=65)	19	clinical	38					suicide attempt
Benedetti et al., 2011	2011	MRI			MNI	-12	55	33				Bipolar Disorder	some medicated	57	45.49	adults only (>=18, but <=65)	19	clinical	38					suicide attempt
Benedetti et al., 2011	2011	MRI			MNI	-11	35	-28				Bipolar Disorder	some medicated	57	45.49	adults only (>=18, but <=65)	19	clinical	38					suicide attempt
Benedetti et al., 2011	2011	MRI			MNI	-9	-30	56				Bipolar Disorder	some medicated	57	45.49	adults only (>=18, but <=65)	19	clinical	38					suicide attempt
Benedetti et al., 2011	2011	MRI			MNI	-8	65	20				Bipolar Disorder	some medicated	57	45.49	adults only (>=18, but <=65)	19	clinical	38					suicide attempt
Benedetti et al., 2011	2011	MRI			MNI	-7	-71	-9				Bipolar Disorder	some medicated	57	45.49	adults only (>=18, but <=65)	19	clinical	38					suicide attempt
Benedetti et al., 2011	2011	MRI			MNI	-6	-53	65				Bipolar Disorder	some medicated	57	45.49	adults only (>=18, but <=65)	19	clinical	38					suicide attempt
Benedetti et al., 2011	2011	MRI			MNI	-4	8	53				Bipolar Disorder	some medicated	57	45.49	adults only (>=18, but <=65)	19	clinical	38					suicide attempt
Benedetti et al., 2011	2011	MRI			MNI	-4	44	7				Bipolar Disorder	some medicated	57	45.49	adults only (>=18, but <=65)	19	clinical	38					suicide attempt
Benedetti et al., 2011	2011	MRI			MNI	-3	-44	45				Bipolar Disorder	some medicated	57	45.49	adults only (>=18, but <=65)	19	clinical	38					suicide attempt
Benedetti et al., 2011	2011	MRI			MNI	-3	19	24				Bipolar Disorder	some medicated	57	45.49	adults only (>=18, but <=65)	19	clinical	38					suicide attempt
Benedetti et al., 2011	2011	MRI			MNI	-2	-82	31				Bipolar Disorder	some medicated	57	45.49	adults only (>=18, but <=65)	19	clinical	38					suicide attempt
Benedetti et al., 2011	2011	MRI			MNI	-2	-32	54				Bipolar Disorder	some medicated	57	45.49	adults only (>=18, but <=65)	19	clinical	38					suicide attempt
Benedetti et al., 2011	2011	MRI			MNI	-2	-19	50				Bipolar Disorder	some medicated	57	45.49	adults only (>=18, but <=65)	19	clinical	38					suicide attempt
Benedetti et al., 2011	2011	MRI			MNI	4	17	59				Bipolar Disorder	some medicated	57	45.49	adults only (>=18, but <=65)	19	clinical	38					suicide attempt
Benedetti et al., 2011	2011	MRI			MNI	4	43	10				Bipolar Disorder	some medicated	57	45.49	adults only (>=18, but <=65)	19	clinical	38					suicide attempt
Benedetti et al., 2011	2011	MRI			MNI	5	26	34				Bipolar Disorder	some medicated	57	45.49	adults only (>=18, but <=65)	19	clinical	38					suicide attempt
Benedetti et al., 2011	2011	MRI			MNI	6	50	41				Bipolar Disorder	some medicated	57	45.49	adults only (>=18, but <=65)	19	clinical	38					suicide attempt
Benedetti et al., 2011	2011	MRI			MNI	8	-30	8				Bipolar Disorder	some medicated	57	45.49	adults only (>=18, but <=65)	19	clinical	38					suicide attempt
Benedetti et al., 2011	2011	MRI			MNI	23	42	41				Bipolar Disorder	some medicated	57	45.49	adults only (>=18, but <=65)	19	clinical	38					suicide attempt
Benedetti et al., 2011	2011	MRI			MNI	27	17	59				Bipolar Disorder	some medicated	57	45.49	adults only (>=18, but <=65)	19	clinical	38					suicide attempt
Benedetti et al., 2011	2011	MRI			MNI	36	-44	-13				Bipolar Disorder	some medicated	57	45.49	adults only (>=18, but <=65)	19	clinical	38					suicide attempt
Benedetti et al., 2011	2011	MRI			MNI	41	-78	31				Bipolar Disorder	some medicated	57	45.49	adults only (>=18, but <=65)	19	clinical	38					suicide attempt
Benedetti et al., 2011	2011	MRI			MNI	50	-55	-18				Bipolar Disorder	some medicated	57	45.49	adults only (>=18, but <=65)	19	clinical	38					suicide attempt
Benedetti et al., 2011	2011	MRI			MNI	50	-43	16				Bipolar Disorder	some medicated	57	45.49	adults only (>=18, but <=65)	19	clinical	38					suicide attempt
Benedetti et al., 2011	2011	MRI			MNI	50	-34	54				Bipolar Disorder	some medicated	57	45.49	adults only (>=18, but <=65)	19	clinical	38					suicide attempt
Benedetti et al., 2011	2011	MRI			MNI	55	-61	40				Bipolar Disorder	some medicated	57	45.49	adults only (>=18, but <=65)	19	clinical	38					suicide attempt
Benedetti et al., 2011	2011	MRI			MNI	70	-22	7				Bipolar Disorder	some medicated	57	45.49	adults only (>=18, but <=65)	19	clinical	38					suicide attempt
Benedetti et al., 2014	2014	MRI			MNI	48	33	15				Bipolar Disorder I	some medicated	136	46.46	adults only (>=18, but <=65)	32	clinical	104					suicide attempt
Besteher et al., 2016	2016	MRI			Talairach	40.4	14.6	-27.1				Schizophrenia	all medicated	87	30.1	adults only (>=18, but <=65)	14	clinical	23					suicide attempt
Bijttebier et al., 2015	2015	DTI			MNI	-8.06	15.05	-12	-4.04	35.4	13.95	Euthymia	some medicated	40	30.78	adults only (>=18, but <=65)	13	clinical	15					suicide attempt
Bijttebier et al., 2015	2015	DTI			MNI	8.16	51.67	-7.13	8.35	35.64	-18.04	Euthymia	some medicated	40	30.78	adults only (>=18, but <=65)	13	clinical	15					suicide attempt
Bijttebier et al., 2015	2015	DTI			MNI	15.99	-73.15	9.4	-16.54	-84.26	28.17	Euthymia	some medicated	40	30.78	adults only (>=18, but <=65)	13	clinical	15					suicide attempt
Bijttebier et al., 2015	2015	DTI			MNI	15.99	-73.15	9.4	-32.39	-80.73	16.11	Euthymia	some medicated	40	30.78	adults only (>=18, but <=65)	13	clinical	15					suicide attempt
Bijttebier et al., 2015	2015	DTI			MNI	-8.06	15.05	-12	-4.04	35.4	13.95	Euthymia	some medicated	40	30.78	adults only (>=18, but <=65)	13	general	17					suicide attempt
Bijttebier et al., 2015	2015	DTI			MNI	8.16	51.67	-7.13	8.35	35.64	-18.04	Euthymia	some medicated	40	30.78	adults only (>=18, but <=65)	13	general	17					suicide attempt
Bijttebier et al., 2015	2015	DTI			MNI	15.99	-73.15	9.4	-16.54	-84.26	28.17	Euthymia	some medicated	40	30.78	adults only (>=18, but <=65)	13	general	17					suicide attempt
Bijttebier et al., 2015	2015	DTI			MNI	15.99	-73.15	9.4	-32.39	-80.73	16.11	Euthymia	some medicated	40	30.78	adults only (>=18, but <=65)	13	general	17					suicide attempt
Brown et al., 2017	2017	fMRI		cyberball game	MNI	-44	34	28				Borderline Personality Disorder	some medicated	59	23.38	adults only (>=18, but <=65)	14	general	32					NSSI
Brown et al., 2017	2017	fMRI		cyberball game	MNI	-28	16	16				Borderline Personality Disorder	some medicated	59	23.38	adults only (>=18, but <=65)	14	general	32					NSSI
Brown et al., 2017	2017	fMRI		cyberball game	MNI	-18	16	-4				Borderline Personality Disorder	some medicated	59	23.38	adults only (>=18, but <=65)	13	general	32					NSSI
Brown et al., 2017	2017	fMRI		cyberball game	MNI	-18	22	55				Borderline Personality Disorder	some medicated	59	23.38	adults only (>=18, but <=65)	14	general	32					NSSI
Brown et al., 2017	2017	fMRI		cyberball game	MNI	36	0	40				Borderline Personality Disorder	some medicated	59	23.38	adults only (>=18, but <=65)	14	general	32					NSSI
Cao et al., 2015	2015	fMRI			MNI	-36	25	-10					did not say	39	20.08	adults only (>=18, but <=65)	19	general	20					suicide attempt
Cao et al., 2015	2015	fMRI			MNI	-25	46	30					did not say	39	20.08	adults only (>=18, but <=65)	19	general	20					suicide attempt
Cao et al., 2015	2015	fMRI			MNI	-23	-32	-20					did not say	39	20.08	adults only (>=18, but <=65)	19	general	20					suicide attempt
Cao et al., 2015	2015	fMRI			MNI	-22	-16	-20					did not say	39	20.08	adults only (>=18, but <=65)	19	general	20					suicide attempt
Cao et al., 2015	2015	fMRI			MNI	-21	-70	-20					did not say	39	20.08	adults only (>=18, but <=65)	19	general	20					suicide attempt
Cao et al., 2015	2015	fMRI			MNI	-21	-32	-10					did not say	39	20.08	adults only (>=18, but <=65)	19	general	20					suicide attempt
Cao et al., 2015	2015	fMRI			MNI	-1	-62	40					did not say	39	20.08	adults only (>=18, but <=65)	19	general	20					suicide attempt
Cao et al., 2015	2015	fMRI			MNI	22	-48	-50					did not say	39	20.08	adults only (>=18, but <=65)	19	general	20					suicide attempt
Cao et al., 2015	2015	fMRI			MNI	24	62	-10					did not say	39	20.08	adults only (>=18, but <=65)	19	general	20					suicide attempt
Cao et al., 2015	2015	fMRI			MNI	26	-30	-10					did not say	39	20.08	adults only (>=18, but <=65)	19	general	20					suicide attempt
Cao et al., 2015	2015	fMRI			MNI	33	-63	50					did not say	39	20.08	adults only (>=18, but <=65)	19	general	20					suicide attempt
Cao et al., 2015	2015	fMRI			MNI	36	47	30					did not say	39	20.08	adults only (>=18, but <=65)	19	general	20					suicide attempt
Cao et al., 2015	2015	fMRI			MNI	44	-73	-40					did not say	39	20.08	adults only (>=18, but <=65)	19	general	20					suicide attempt
Cao et al., 2015	2015	fMRI			MNI	55	-46	40					did not say	39	20.08	adults only (>=18, but <=65)	19	general	20					suicide attempt
Cao et al., 2016	2016	fMRI			MNI	-66	-51	-3					some medicated	100	20.72	mixed adolescents and adults	35	clinical	18					suicide attempt
Cao et al., 2016	2016	fMRI			MNI	-51	-66	27					some medicated	100	20.72	mixed adolescents and adults	35	clinical	18					suicide attempt
Cao et al., 2016	2016	fMRI			MNI	-51	-60	9					some medicated	100	20.72	mixed adolescents and adults	35	clinical	18					suicide attempt
Cao et al., 2016	2016	fMRI			MNI	-34	59	-3					some medicated	100	20.72	mixed adolescents and adults	35	clinical	18					suicide attempt
Cao et al., 2016	2016	fMRI			MNI	-33	63	-3					some medicated	100	20.72	mixed adolescents and adults	35	clinical	18					suicide attempt
Cao et al., 2016	2016	fMRI			MNI	63	-15	3					some medicated	100	20.72	mixed adolescents and adults	35	clinical	18					suicide attempt
Cao et al., 2016	2016	fMRI			MNI	-66	-45	3					some medicated	100	20.72	mixed adolescents and adults	35	general	47					suicide attempt
Cao et al., 2016	2016	fMRI			MNI	-45	-63	12					some medicated	100	20.72	mixed adolescents and adults	35	general	47					suicide attempt
Cao et al., 2016	2016	fMRI			MNI	-3	-3	9					some medicated	100	20.72	mixed adolescents and adults	35	general	47					suicide attempt
Cao et al., 2016	2016	fMRI			MNI	63	-15	3					some medicated	100	20.72	mixed adolescents and adults	35	general	47					suicide attempt
Chase et al., 2017	2017	fMRI			MNI	-42	-52	6					all medicated	74	23.19	adults only (>=18, but <=65)	34	general	40					suicide ideation
Chase et al., 2017	2017	fMRI			MNI	0	32	16					all medicated	74	23.19	adults only (>=18, but <=65)	34	general	40					suicide ideation
Chase et al., 2017	2017	fMRI			MNI	-40	32	10					all medicated	74	23.19	adults only (>=18, but <=65)	18	SITB	16					suicide attempt
Chase et al., 2017	2017	fMRI			MNI	-38	40	20					all medicated	74	23.19	adults only (>=18, but <=65)	18	SITB	16					suicide attempt
Chen et al., 2015	2015	MRI			Talairach	-48	-64	44				Major Depressive Disorder	none medicated	64	34.84	adults only (>=18, but <=65)	17	clinical	19	general	28			suicide attempt
Chen et al., 2015	2015	MRI			Talairach	16	-67	66				Major Depressive Disorder	none medicated	64	34.84	adults only (>=18, but <=65)	17	clinical	19	general	28			suicide attempt
Davis et al., 2014	2014	fMRI		Negative emotion reappraisal	Talairach	-39	7	44					did not say	48	27.95	adults only (>=18, but <=65)	21	general	27					self-harm (regardless of intent)
Davis et al., 2014	2014	fMRI		Negative emotion reappraisal	Talairach	-3	27	42					did not say	48	27.95	adults only (>=18, but <=65)	21	general	27					self-harm (regardless of intent)
Davis et al., 2014	2014	fMRI		Negative emotion reappraisal	Talairach	3	-51	16					did not say	48	27.95	adults only (>=18, but <=65)	21	general	27					self-harm (regardless of intent)
Davis et al., 2014	2014	fMRI		Negative emotion reappraisal	Talairach	3	-45	30					did not say	48	27.95	adults only (>=18, but <=65)	21	general	27					self-harm (regardless of intent)
Davis et al., 2014	2014	fMRI		Negative emotion reappraisal	Talairach	9	-15	30					did not say	48	27.95	adults only (>=18, but <=65)	21	general	27					self-harm (regardless of intent)
Davis et al., 2014	2014	fMRI		Negative emotion reappraisal	Talairach	29	-65	-26					did not say	48	27.95	adults only (>=18, but <=65)	21	general	27					self-harm (regardless of intent)
Ding et al., 2015	2015	MRI			MNI	48	21	0				Mood disorders	some medicated	149	39.31	adults only (>=18, but <=65)	67	clinical	82					suicide attempt
Fan et al., 2013	2013	fMRI			MNI	9	57	-12				Major Depressive Disorder	some medicated	92	36.08	adults only (>=18, but <=65)	27	clinical	9					suicide attempt
Fan et al., 2013	2013	fMRI			MNI	45	-66	24				Major Depressive Disorder	some medicated	92	36.08	adults only (>=18, but <=65)	27	clinical	9					suicide attempt
Fan et al., 2013	2013	fMRI			MNI	-36	-75	45				Major Depressive Disorder	some medicated	92	36.08	adults only (>=18, but <=65)	27	general	57					suicide attempt
Fan et al., 2013	2013	fMRI			MNI	-12	-102	-3				Major Depressive Disorder	some medicated	92	36.08	adults only (>=18, but <=65)	27	general	57					suicide attempt
Fan et al., 2013	2013	fMRI			MNI	-9	27	-6				Major Depressive Disorder	some medicated	92	36.08	adults only (>=18, but <=65)	27	general	57					suicide attempt
Fan et al., 2013	2013	fMRI			MNI	42	-57	6				Major Depressive Disorder	some medicated	92	36.08	adults only (>=18, but <=65)	27	general	57					suicide attempt
Fan et al., 2013	2013	fMRI			MNI	51	-18	-27				Major Depressive Disorder	some medicated	92	36.08	adults only (>=18, but <=65)	27	general	57					suicide attempt
Fan et al., 2019 (bipolar)	2019	DTI			MNI	-24	8	-14				Bipolar Disorder	some medicated	46	20.25	mixed adolescents and adults	21	clinical	25					suicide attempt
Fan et al., 2019 (bipolar)	2019	DTI			MNI	36	32	6				Bipolar Disorder	some medicated	46	20.25	mixed adolescents and adults	21	clinical	25					suicide attempt
Fan et al., 2019 (bipolar)	2019	MRI			MNI	-60	24	-6				Bipolar Disorder	some medicated	46	20.25	mixed adolescents and adults	21	clinical	25					suicide attempt
Fan et al., 2019 (bipolar)	2019	MRI			MNI	-26	-32	4				Bipolar Disorder	some medicated	46	20.25	mixed adolescents and adults	21	clinical	25					suicide attempt
Fan et al., 2019 (bipolar)	2019	MRI			MNI	8	62	34				Bipolar Disorder	some medicated	46	20.25	mixed adolescents and adults	21	clinical	25					suicide attempt
Fan et al., 2019 (bipolar)	2019	MRI			MNI	10	56	-20				Bipolar Disorder	some medicated	46	20.25	mixed adolescents and adults	21	clinical	25					suicide attempt
Fan et al., 2019 (bipolar)	2019	MRI			MNI	26	-34	4				Bipolar Disorder	some medicated	46	20.25	mixed adolescents and adults	21	clinical	25					suicide attempt
Fan et al., 2019 (bipolar)	2019	MRI			MNI	32	54	38				Bipolar Disorder	some medicated	46	20.25	mixed adolescents and adults	21	clinical	25					suicide attempt
Fan et al., 2019 (MDD)	2019	DTI			MNI	-46	16	32				Major Depressive Disorder	some medicated	37	18.8	mixed adolescents and adults	19	clinical	18					suicide attempt
Fan et al., 2019 (MDD)	2019	DTI			MNI	34	-12	-16				Major Depressive Disorder	some medicated	37	18.8	mixed adolescents and adults	19	clinical	18					suicide attempt
Fan et al., 2019 (MDD)	2019	MRI			MNI	-32	40	-8				Major Depressive Disorder	some medicated	37	18.8	mixed adolescents and adults	19	clinical	18					suicide attempt
Fan et al., 2019 (MDD)	2019	MRI			MNI	-12	34	38				Major Depressive Disorder	some medicated	37	18.8	mixed adolescents and adults	19	clinical	18					suicide attempt
Fan et al., 2019 (MDD)	2019	MRI			MNI	-4	14	-24				Major Depressive Disorder	some medicated	37	18.8	mixed adolescents and adults	19	clinical	18					suicide attempt
Fradkin et al., 2017	2017	MRI				-35.5	-34.2	35.2				Major Depressive Disorder	some medicated	58	17.25	mixed adolescents and adults	29	general	29					suicide attempt
Fradkin et al., 2017	2017	MRI				-21	52.9	-2				Major Depressive Disorder	some medicated	58	17.25	mixed adolescents and adults	29	general	29					suicide attempt
Fradkin et al., 2017	2017	MRI				-8.2	-68.8	46.6				Major Depressive Disorder	some medicated	58	17.25	mixed adolescents and adults	29	general	29					suicide attempt
Fradkin et al., 2017	2017	MRI				19.4	26.3	50.8				Major Depressive Disorder	some medicated	58	17.25	mixed adolescents and adults	29	general	29					suicide attempt
Garrion et al., 2008	2008	fMRI		Go/No-Go task	MNI	28	30	-10				PTSD	none medicated	30	13.51	children/adolescents only (<18)	7	clinical	9					self-harm (regardless of intent)
Garrion et al., 2008	2008	fMRI		Go/No-Go task	MNI	30	23	-1				PTSD	none medicated	30	13.51	children/adolescents only (<18)	7	clinical	9					self-harm (regardless of intent)
Garrion et al., 2008	2008	fMRI		Go/No-Go task	MNI	32	9	-7				PTSD	none medicated	30	13.51	children/adolescents only (<18)	7	clinical	9					self-harm (regardless of intent)
Garrion et al., 2008	2008	fMRI		Go/No-Go task	MNI	32	14	3				PTSD	none medicated	30	13.51	children/adolescents only (<18)	7	clinical	9					self-harm (regardless of intent)
Groschwitz et al., 2016	2016	fMRI	exclusion	Cyberball Game	MNI	-30	28	-12				Major Depressive Disorder	some medicated	43	15.25	children/adolescents only (<18)	14	clinical	14					NSSI
Groschwitz et al., 2016	2016	fMRI		Cyberball Game	MNI	-28	-40	-16				Major Depressive Disorder	some medicated	43	15.25	children/adolescents only (<18)	14	clinical	14	general	15			NSSI
Groschwitz et al., 2016	2016	fMRI	exclusion	Cyberball Game	MNI	-28	-40	-12				Major Depressive Disorder	some medicated	43	15.25	children/adolescents only (<18)	14	clinical	14					NSSI
Groschwitz et al., 2016	2016	fMRI		Cyberball Game	MNI	-8	42	6				Major Depressive Disorder	some medicated	43	15.25	children/adolescents only (<18)	14	clinical	14	general	15			NSSI
Groschwitz et al., 2016	2016	fMRI	exclusion	Cyberball Game	MNI	12	52	8				Major Depressive Disorder	some medicated	43	15.25	children/adolescents only (<18)	14	clinical	14					NSSI
Groschwitz et al., 2016	2016	fMRI		Cyberball Game	MNI	54	4	30				Major Depressive Disorder	some medicated	43	15.25	children/adolescents only (<18)	14	clinical	14	general	15			NSSI
Harenski et al., 2018	2018	MRI			MNI	-52	-2	-33				Drug Use Disorder	did not say	65	36.25	adults only (>=18, but <=65)	19	clinical	19	general	27			suicide attempt
Harenski et al., 2018	2018	MRI			MNI	-42	-49	20				Drug Use Disorder	did not say	65	36.25	adults only (>=18, but <=65)	19	clinical	19	general	27			suicide attempt
Harenski et al., 2018	2018	MRI			MNI	-39	-63	21				Drug Use Disorder	did not say	65	36.25	adults only (>=18, but <=65)	19	clinical	19	general	27			suicide attempt
Harenski et al., 2018	2018	MRI			MNI	-28	-75	-42				Drug Use Disorder	did not say	65	36.25	adults only (>=18, but <=65)	19	clinical	19	general	27			suicide attempt
Harenski et al., 2018	2018	MRI			MNI	-21	-63	45				Drug Use Disorder	did not say	65	36.25	adults only (>=18, but <=65)	19	clinical	19	general	27			suicide attempt
Harenski et al., 2018	2018	MRI			MNI	-19	0	-21				Drug Use Disorder	did not say	65	36.25	adults only (>=18, but <=65)	19	clinical	19	general	27			suicide attempt
Harenski et al., 2018	2018	MRI			MNI	-18	-61	39				Drug Use Disorder	did not say	65	36.25	adults only (>=18, but <=65)	19	clinical	19	general	27			suicide attempt
Harenski et al., 2018	2018	MRI			MNI	-16	-11	64				Drug Use Disorder	did not say	65	36.25	adults only (>=18, but <=65)	19	clinical	19	general	27			suicide attempt
Harenski et al., 2018	2018	MRI			MNI	-13	-55	29				Drug Use Disorder	did not say	65	36.25	adults only (>=18, but <=65)	19	clinical	19	general	27			suicide attempt
Harenski et al., 2018	2018	MRI			MNI	-13	-11	61				Drug Use Disorder	did not say	65	36.25	adults only (>=18, but <=65)	19	clinical	19	general	27			suicide attempt
Harenski et al., 2018	2018	MRI			MNI	-13	-8	64				Drug Use Disorder	did not say	65	36.25	adults only (>=18, but <=65)	19	clinical	19	general	27			suicide attempt
Harenski et al., 2018	2018	MRI			MNI	-12	-74	9				Drug Use Disorder	did not say	65	36.25	adults only (>=18, but <=65)	19	clinical	19	general	27			suicide attempt
Harenski et al., 2018	2018	MRI			MNI	-10	-46	4				Drug Use Disorder	did not say	65	36.25	adults only (>=18, but <=65)	19	clinical	19	general	27			suicide attempt
Harenski et al., 2018	2018	MRI			MNI	-7	-67	56				Drug Use Disorder	did not say	65	36.25	adults only (>=18, but <=65)	19	clinical	19	general	27			suicide attempt
Harenski et al., 2018	2018	MRI			MNI	-1	-44	15				Drug Use Disorder	did not say	65	36.25	adults only (>=18, but <=65)	19	clinical	19	general	27			suicide attempt
Harenski et al., 2018	2018	MRI			MNI	4	-51	9				Drug Use Disorder	did not say	65	36.25	adults only (>=18, but <=65)	19	clinical	19	general	27			suicide attempt
Harenski et al., 2018	2018	MRI			MNI	12	-73	51				Drug Use Disorder	did not say	65	36.25	adults only (>=18, but <=65)	19	clinical	19	general	27			suicide attempt
Harenski et al., 2018	2018	MRI			MNI	12	-71	8				Drug Use Disorder	did not say	65	36.25	adults only (>=18, but <=65)	19	clinical	19	general	27			suicide attempt
Harenski et al., 2018	2018	MRI			MNI	18	-60	44				Drug Use Disorder	did not say	65	36.25	adults only (>=18, but <=65)	19	clinical	19	general	27			suicide attempt
Harenski et al., 2018	2018	MRI			MNI	21	-59	-42				Drug Use Disorder	did not say	65	36.25	adults only (>=18, but <=65)	19	clinical	19	general	27			suicide attempt
Harenski et al., 2018	2018	MRI			MNI	24	49	-2				Drug Use Disorder	did not say	65	36.25	adults only (>=18, but <=65)	19	clinical	19	general	27			suicide attempt
Harenski et al., 2018	2018	MRI			MNI	27	-62	-40				Drug Use Disorder	did not say	65	36.25	adults only (>=18, but <=65)	19	clinical	19	general	27			suicide attempt
Harenski et al., 2018	2018	MRI			MNI	28	-74	30				Drug Use Disorder	did not say	65	36.25	adults only (>=18, but <=65)	19	clinical	19	general	27			suicide attempt
Harenski et al., 2018	2018	MRI			MNI	28	49	16				Drug Use Disorder	did not say	65	36.25	adults only (>=18, but <=65)	19	clinical	19	general	27			suicide attempt
Harenski et al., 2018	2018	MRI			MNI	31	46	13				Drug Use Disorder	did not say	65	36.25	adults only (>=18, but <=65)	19	clinical	19	general	27			suicide attempt
Harenski et al., 2018	2018	MRI			MNI	34	-74	27				Drug Use Disorder	did not say	65	36.25	adults only (>=18, but <=65)	19	clinical	19	general	27			suicide attempt
Harenski et al., 2018	2018	MRI			MNI	34	3	40				Drug Use Disorder	did not say	65	36.25	adults only (>=18, but <=65)	19	clinical	19	general	27			suicide attempt
Harenski et al., 2018	2018	MRI			MNI	37	3	37				Drug Use Disorder	did not say	65	36.25	adults only (>=18, but <=65)	19	clinical	19	general	27			suicide attempt
Harenski et al., 2018	2018	MRI			MNI	42	-46	-12				Drug Use Disorder	did not say	65	36.25	adults only (>=18, but <=65)	19	clinical	19	general	27			suicide attempt
Harenski et al., 2018	2018	MRI			MNI	42	-43	21				Drug Use Disorder	did not say	65	36.25	adults only (>=18, but <=65)	19	clinical	19	general	27			suicide attempt
Harenski et al., 2018	2018	MRI			MNI	42	-30	19				Drug Use Disorder	did not say	65	36.25	adults only (>=18, but <=65)	19	clinical	19	general	27			suicide attempt
Harenski et al., 2018	2018	MRI			MNI	45	-45	23				Drug Use Disorder	did not say	65	36.25	adults only (>=18, but <=65)	19	clinical	19	general	27			suicide attempt
Harenski et al., 2018	2018	MRI			MNI	45	-44	19				Drug Use Disorder	did not say	65	36.25	adults only (>=18, but <=65)	19	clinical	19	general	27			suicide attempt
Harenski et al., 2018	2018	MRI			MNI	45	-28	22				Drug Use Disorder	did not say	65	36.25	adults only (>=18, but <=65)	19	clinical	19	general	27			suicide attempt
Harenski et al., 2018	2018	MRI			MNI	45	3	33				Drug Use Disorder	did not say	65	36.25	adults only (>=18, but <=65)	19	clinical	19	general	27			suicide attempt
Harenski et al., 2018	2018	MRI			MNI	46	-52	3				Drug Use Disorder	did not say	65	36.25	adults only (>=18, but <=65)	19	clinical	19	general	27			suicide attempt
Harenski et al., 2018	2018	MRI			MNI	46	-48	26				Drug Use Disorder	did not say	65	36.25	adults only (>=18, but <=65)	19	clinical	19	general	27			suicide attempt
Harenski et al., 2018	2018	MRI			MNI	53	-27	-19				Drug Use Disorder	did not say	65	36.25	adults only (>=18, but <=65)	19	clinical	19	general	27			suicide attempt
Harenski et al., 2018	2018	MRI			MNI	59	-42	-3				Drug Use Disorder	did not say	65	36.25	adults only (>=18, but <=65)	19	clinical	19	general	27			suicide attempt
Hwang et al., 2010	2010	MRI			MNI	-66	-11	8				Major Depressive Disorder	did not say	96	79.43	older adults only (>=65)	27	clinical	43					suicide attempt
Hwang et al., 2010	2010	MRI			MNI	-51	-7	41				Major Depressive Disorder	did not say	96	79.43	older adults only (>=65)	27	clinical	43					suicide attempt
Hwang et al., 2010	2010	MRI			MNI	-51	6	-1				Major Depressive Disorder	did not say	96	79.43	older adults only (>=65)	27	clinical	43					suicide attempt
Hwang et al., 2010	2010	MRI			MNI	-40	13	26				Major Depressive Disorder	did not say	96	79.43	older adults only (>=65)	27	clinical	43					suicide attempt
Hwang et al., 2010	2010	MRI			MNI	-39	-68	49				Major Depressive Disorder	did not say	96	79.43	older adults only (>=65)	27	clinical	43					suicide attempt
Hwang et al., 2010	2010	MRI			MNI	-38	-5	19				Major Depressive Disorder	did not say	96	79.43	older adults only (>=65)	27	clinical	43					suicide attempt
Hwang et al., 2010	2010	MRI			MNI	-36	-35	-43				Major Depressive Disorder	did not say	96	79.43	older adults only (>=65)	27	clinical	43					suicide attempt
Hwang et al., 2010	2010	MRI			MNI	-36	-13	1				Major Depressive Disorder	did not say	96	79.43	older adults only (>=65)	27	clinical	43					suicide attempt
Hwang et al., 2010	2010	MRI			MNI	-34	14	18				Major Depressive Disorder	did not say	96	79.43	older adults only (>=65)	27	clinical	43					suicide attempt
Hwang et al., 2010	2010	MRI			MNI	-33	-14	69				Major Depressive Disorder	did not say	96	79.43	older adults only (>=65)	27	clinical	43					suicide attempt
Hwang et al., 2010	2010	MRI			MNI	-30	-45	-29				Major Depressive Disorder	did not say	96	79.43	older adults only (>=65)	27	clinical	43					suicide attempt
Hwang et al., 2010	2010	MRI			MNI	-30	-14	58				Major Depressive Disorder	did not say	96	79.43	older adults only (>=65)	27	clinical	43					suicide attempt
Hwang et al., 2010	2010	MRI			MNI	-29	-60	-16				Major Depressive Disorder	did not say	96	79.43	older adults only (>=65)	27	clinical	43					suicide attempt
Hwang et al., 2010	2010	MRI			MNI	-25	43	42				Major Depressive Disorder	did not say	96	79.43	older adults only (>=65)	27	clinical	43					suicide attempt
Hwang et al., 2010	2010	MRI			MNI	-24	38	38				Major Depressive Disorder	did not say	96	79.43	older adults only (>=65)	27	clinical	43					suicide attempt
Hwang et al., 2010	2010	MRI			MNI	-22	-69	60				Major Depressive Disorder	did not say	96	79.43	older adults only (>=65)	27	clinical	43					suicide attempt
Hwang et al., 2010	2010	MRI			MNI	-22	-36	64				Major Depressive Disorder	did not say	96	79.43	older adults only (>=65)	27	clinical	43					suicide attempt
Hwang et al., 2010	2010	MRI			MNI	-21	-38	71				Major Depressive Disorder	did not say	96	79.43	older adults only (>=65)	27	clinical	43					suicide attempt
Hwang et al., 2010	2010	MRI			MNI	-17	-29	-24				Major Depressive Disorder	did not say	96	79.43	older adults only (>=65)	27	clinical	43					suicide attempt
Hwang et al., 2010	2010	MRI			MNI	-16	8	1				Major Depressive Disorder	did not say	96	79.43	older adults only (>=65)	27	clinical	43					suicide attempt
Hwang et al., 2010	2010	MRI			MNI	-15	-91	35				Major Depressive Disorder	did not say	96	79.43	older adults only (>=65)	27	clinical	43					suicide attempt
Hwang et al., 2010	2010	MRI			MNI	-13	-82	34				Major Depressive Disorder	did not say	96	79.43	older adults only (>=65)	27	clinical	43					suicide attempt
Hwang et al., 2010	2010	MRI			MNI	-8	-34	-15				Major Depressive Disorder	did not say	96	79.43	older adults only (>=65)	27	clinical	43					suicide attempt
Hwang et al., 2010	2010	MRI			MNI	-7	25	53				Major Depressive Disorder	did not say	96	79.43	older adults only (>=65)	27	clinical	43					suicide attempt
Hwang et al., 2010	2010	MRI			MNI	-5	-35	1				Major Depressive Disorder	did not say	96	79.43	older adults only (>=65)	27	clinical	43					suicide attempt
Hwang et al., 2010	2010	MRI			MNI	-3	33	56				Major Depressive Disorder	did not say	96	79.43	older adults only (>=65)	27	clinical	43					suicide attempt
Hwang et al., 2010	2010	MRI			MNI	-3	51	40				Major Depressive Disorder	did not say	96	79.43	older adults only (>=65)	27	clinical	43					suicide attempt
Hwang et al., 2010	2010	MRI			MNI	-2	-15	66				Major Depressive Disorder	did not say	96	79.43	older adults only (>=65)	27	clinical	43					suicide attempt
Hwang et al., 2010	2010	MRI			MNI	-1	-14	-1				Major Depressive Disorder	did not say	96	79.43	older adults only (>=65)	27	clinical	43					suicide attempt
Hwang et al., 2010	2010	MRI			MNI	0	17	67				Major Depressive Disorder	did not say	96	79.43	older adults only (>=65)	27	clinical	43					suicide attempt
Hwang et al., 2010	2010	MRI			MNI	1	-26	2				Major Depressive Disorder	did not say	96	79.43	older adults only (>=65)	27	clinical	43					suicide attempt
Hwang et al., 2010	2010	MRI			MNI	2	-14	52				Major Depressive Disorder	did not say	96	79.43	older adults only (>=65)	27	clinical	43					suicide attempt
Hwang et al., 2010	2010	MRI			MNI	6	-50	-6				Major Depressive Disorder	did not say	96	79.43	older adults only (>=65)	27	clinical	43					suicide attempt
Hwang et al., 2010	2010	MRI			MNI	8	-96	-10				Major Depressive Disorder	did not say	96	79.43	older adults only (>=65)	27	clinical	43					suicide attempt
Hwang et al., 2010	2010	MRI			MNI	8	-32	-17				Major Depressive Disorder	did not say	96	79.43	older adults only (>=65)	27	clinical	43					suicide attempt
Hwang et al., 2010	2010	MRI			MNI	12	1	10				Major Depressive Disorder	did not say	96	79.43	older adults only (>=65)	27	clinical	43					suicide attempt
Hwang et al., 2010	2010	MRI			MNI	15	-46	47				Major Depressive Disorder	did not say	96	79.43	older adults only (>=65)	27	clinical	43					suicide attempt
Hwang et al., 2010	2010	MRI			MNI	15	-34	64				Major Depressive Disorder	did not say	96	79.43	older adults only (>=65)	27	clinical	43					suicide attempt
Hwang et al., 2010	2010	MRI			MNI	19	-4	64				Major Depressive Disorder	did not say	96	79.43	older adults only (>=65)	27	clinical	43					suicide attempt
Hwang et al., 2010	2010	MRI			MNI	24	1	70				Major Depressive Disorder	did not say	96	79.43	older adults only (>=65)	27	clinical	43					suicide attempt
Hwang et al., 2010	2010	MRI			MNI	26	22	54				Major Depressive Disorder	did not say	96	79.43	older adults only (>=65)	27	clinical	43					suicide attempt
Hwang et al., 2010	2010	MRI			MNI	28	25	61				Major Depressive Disorder	did not say	96	79.43	older adults only (>=65)	27	clinical	43					suicide attempt
Hwang et al., 2010	2010	MRI			MNI	28	51	40				Major Depressive Disorder	did not say	96	79.43	older adults only (>=65)	27	clinical	43					suicide attempt
Hwang et al., 2010	2010	MRI			MNI	34	-42	33				Major Depressive Disorder	did not say	96	79.43	older adults only (>=65)	27	clinical	43					suicide attempt
Hwang et al., 2010	2010	MRI			MNI	34	-6	10				Major Depressive Disorder	did not say	96	79.43	older adults only (>=65)	27	clinical	43					suicide attempt
Hwang et al., 2010	2010	MRI			MNI	36	-14	-2				Major Depressive Disorder	did not say	96	79.43	older adults only (>=65)	27	clinical	43					suicide attempt
Hwang et al., 2010	2010	MRI			MNI	37	-3	59				Major Depressive Disorder	did not say	96	79.43	older adults only (>=65)	27	clinical	43					suicide attempt
Hwang et al., 2010	2010	MRI			MNI	38	-9	22				Major Depressive Disorder	did not say	96	79.43	older adults only (>=65)	27	clinical	43					suicide attempt
Hwang et al., 2010	2010	MRI			MNI	38	29	15				Major Depressive Disorder	did not say	96	79.43	older adults only (>=65)	27	clinical	43					suicide attempt
Hwang et al., 2010	2010	MRI			MNI	40	-64	-19				Major Depressive Disorder	did not say	96	79.43	older adults only (>=65)	27	clinical	43					suicide attempt
Hwang et al., 2010	2010	MRI			MNI	41	-8	28				Major Depressive Disorder	did not say	96	79.43	older adults only (>=65)	27	clinical	43					suicide attempt
Hwang et al., 2010	2010	MRI			MNI	46	-52	-40				Major Depressive Disorder	did not say	96	79.43	older adults only (>=65)	27	clinical	43					suicide attempt
Hwang et al., 2010	2010	MRI			MNI	48	-36	47				Major Depressive Disorder	did not say	96	79.43	older adults only (>=65)	27	clinical	43					suicide attempt
Hwang et al., 2010	2010	MRI			MNI	51	32	17				Major Depressive Disorder	did not say	96	79.43	older adults only (>=65)	27	clinical	43					suicide attempt
Jia et al., 2010	2010	DTI			Talairach	-18	16	1				Major Depressive Disorder	none medicated	104	35.82	adults only (>=18, but <=65)	16	clinical	36					suicide attempt
Jia et al., 2010	2010	DTI			Talairach	22	12	1				Major Depressive Disorder	none medicated	104	35.82	adults only (>=18, but <=65)	16	clinical	36					suicide attempt
Jia et al., 2010	2010	DTI			Talairach	-18	16	1				Major Depressive Disorder	none medicated	104	35.82	adults only (>=18, but <=65)	16	general	52					suicide attempt
Jia et al., 2010	2010	DTI			Talairach	14	-19	47				Major Depressive Disorder	none medicated	104	35.82	adults only (>=18, but <=65)	16	general	52					suicide attempt
Johnston et al., 2017	2017	DTI			MNI	-40	-22	-26				Bipolar Disorder	some medicated	68	20.56	mixed adolescents and adults	26	clinical	42					suicide attempt
Johnston et al., 2017	2017	DTI			MNI	28	-50	-42				Bipolar Disorder	some medicated	68	20.56	mixed adolescents and adults	26	clinical	42					suicide attempt
Johnston et al., 2017	2017	DTI			MNI	42	0	-28				Bipolar Disorder	some medicated	68	20.56	mixed adolescents and adults	26	clinical	42					suicide attempt
Johnston et al., 2017	2017	fMRI		viewing faces with happy, neutral, or fearful expressions	MNI	-18	36	-18				Bipolar Disorder	some medicated	68	20.56	mixed adolescents and adults	26	clinical	42					suicide attempt
Johnston et al., 2017	2017	fMRI		viewing faces with happy, neutral, or fearful expressions	MNI	-18	36	-15				Bipolar Disorder	some medicated	68	20.56	mixed adolescents and adults	26	clinical	42					suicide attempt
Johnston et al., 2017	2017	fMRI		viewing faces with happy, neutral, or fearful expressions	MNI	-15	27	-9				Bipolar Disorder	some medicated	68	20.56	mixed adolescents and adults	26	clinical	42					suicide attempt
Johnston et al., 2017	2017	fMRI		viewing faces with happy, neutral, or fearful expressions	MNI	15	63	15				Bipolar Disorder	some medicated	68	20.56	mixed adolescents and adults	26	clinical	42					suicide attempt
Johnston et al., 2017	2017	MRI			MNI	-4	-80	-18				Bipolar Disorder	some medicated	68	20.56	mixed adolescents and adults	26	clinical	42					suicide attempt
Johnston et al., 2017	2017	MRI			MNI	16	36	-24				Bipolar Disorder	some medicated	68	20.56	mixed adolescents and adults	26	clinical	42					suicide attempt
Johnston et al., 2017	2017	MRI			MNI	28	-34	8				Bipolar Disorder	some medicated	68	20.56	mixed adolescents and adults	26	clinical	42					suicide attempt
Jollant et al., 2008	2008	fMRI		viewing faces with happy, neutral, or angry expression	Talairach	-36	11	-13				Major Depressive Disorder	some medicated	43	38.53	adults only (>=18, but <=65)	13	clinical	14	general	16			suicide attempt
Jollant et al., 2008	2008	fMRI		viewing faces with happy, neutral, or angry expression	Talairach	-22	26	48				Major Depressive Disorder	some medicated	43	38.53	adults only (>=18, but <=65)	13	clinical	14	general	16			suicide attempt
Jollant et al., 2008	2008	fMRI		viewing faces with happy, neutral, or angry expression	Talairach	4	37	48				Major Depressive Disorder	some medicated	43	38.53	adults only (>=18, but <=65)	13	clinical	14	general	16			suicide attempt
Jollant et al., 2008	2008	fMRI		viewing faces with happy, neutral, or angry expression	Talairach	7	33	53				Major Depressive Disorder	some medicated	43	38.53	adults only (>=18, but <=65)	13	clinical	14					suicide attempt
Jollant et al., 2008	2008	fMRI		viewing faces with happy, neutral, or angry expression	Talairach	7	44	4				Major Depressive Disorder	some medicated	43	38.53	adults only (>=18, but <=65)	13	clinical	14					suicide attempt
Jollant et al., 2008	2008	fMRI		viewing faces with happy, neutral, or angry expression	Talairach	14	19	54				Major Depressive Disorder	some medicated	43	38.53	adults only (>=18, but <=65)	13	clinical	14	general	16			suicide attempt
Jollant et al., 2008	2008	fMRI		viewing faces with happy, neutral, or angry expression	Talairach	18	48	51				Major Depressive Disorder	some medicated	43	38.53	adults only (>=18, but <=65)	13	clinical	14	general	16			suicide attempt
Jollant et al., 2008	2008	fMRI		viewing faces with happy, neutral, or angry expression	Talairach	29	-74	-18				Major Depressive Disorder	some medicated	43	38.53	adults only (>=18, but <=65)	13	clinical	14					suicide attempt
Jollant et al., 2008	2008	fMRI		viewing faces with happy, neutral, or angry expression	Talairach	29	-70	-18				Major Depressive Disorder	some medicated	43	38.53	adults only (>=18, but <=65)	13	clinical	14					suicide attempt
Jollant et al., 2008	2008	fMRI		viewing faces with happy, neutral, or angry expression	Talairach	29	-63	-24				Major Depressive Disorder	some medicated	43	38.53	adults only (>=18, but <=65)	13	clinical	14	general	14			suicide attempt
Jollant et al., 2008	2008	fMRI		viewing faces with happy, neutral, or angry expression	Talairach	29	19	-24				Major Depressive Disorder	some medicated	43	38.53	adults only (>=18, but <=65)	13	clinical	14					suicide attempt
Jollant et al., 2008	2008	fMRI		viewing faces with happy, neutral, or angry expression	Talairach	54	-4	-2				Major Depressive Disorder	some medicated	43	38.53	adults only (>=18, but <=65)	13	clinical	14	general	16			suicide attempt
Jollant et al., 2008	2008	fMRI		viewing faces with happy, neutral, or angry expression	Talairach	29	-70	-24				Major Depressive Disorder	some medicated	43	38.53	adults only (>=18, but <=65)	13	general	16					suicide attempt
Jollant et al., 2008	2008	fMRI		viewing faces with happy, neutral, or angry expression	Talairach	29	-70	-18				Major Depressive Disorder	some medicated	43	38.53	adults only (>=18, but <=65)	13	general	16					suicide attempt
Jollant et al., 2010	2010	fMRI		Iowa Gambling Task	MNI	-45	24	-3				Major Depressive Disorder	some medicated	25	38.64	adults only (>=18, but <=65)	13	clinical	12					suicide attempt
Jollant et al., 2010	2010	fMRI		Iowa Gambling Task	MNI	-36	18	-12				Major Depressive Disorder	some medicated	25	38.64	adults only (>=18, but <=65)	13	clinical	12					suicide attempt
Jollant et al., 2010	2010	fMRI		Iowa Gambling Task	MNI	-21	-87	3				Major Depressive Disorder	some medicated	25	38.64	adults only (>=18, but <=65)	13	clinical	12					suicide attempt
Just, Pan et al., 2017	2017	fMRI		actively thinking about stimulus words related to suicide, negative affect, and positive affect	MNI	-42	-43	50					did not say	34	22.47	adults only (>=18, but <=65)	17	general	17					suicide ideation
Just, Pan et al., 2017	2017	fMRI		actively thinking about stimulus words related to suicide, negative affect, and positive affect	MNI	-42	29	8					did not say	34	22.47	adults only (>=18, but <=65)	17	general	17					suicide ideation
Just, Pan et al., 2017	2017	fMRI		actively thinking about stimulus words related to suicide, negative affect, and positive affect	MNI	-11	52	33					did not say	34	22.47	adults only (>=18, but <=65)	17	general	17					suicide ideation
Just, Pan et al., 2017	2017	fMRI		actively thinking about stimulus words related to suicide, negative affect, and positive affect	MNI	-6	50	-3					did not say	34	22.47	adults only (>=18, but <=65)	17	general	17					suicide ideation
Just, Pan et al., 2017	2017	fMRI		actively thinking about stimulus words related to suicide, negative affect, and positive affect	MNI	56	-62	10					did not say	34	22.47	adults only (>=18, but <=65)	17	general	17					suicide ideation
Kang et al., 2017	2017	fMRI			MNI	21	-39	-6				Major Depressive Disorder	some medicated	38	41.5	adults only (>=18, but <=65)	19	SITB	19					all suicidal behaviors
Kang et al., 2017	2017	fMRI			MNI	-54	-15	-15				Major Depressive Disorder	some medicated	38	41.5	adults only (>=18, but <=65)	19	clinical	19					suicide attempt
Kang et al., 2017	2017	fMRI			MNI	-18	39	-24				Major Depressive Disorder	some medicated	38	41.5	adults only (>=18, but <=65)	19	clinical	19					suicide attempt
Kang et al., 2017	2017	fMRI			MNI	42	-9	9				Major Depressive Disorder	some medicated	38	41.5	adults only (>=18, but <=65)	19	clinical	19					suicide attempt
Kim et al., 2017	2017	fMRI	pictures of knives	passive viewing of pictures of faces, suicidal means, and natural landscapes	MNI	-44	8	28				Major Depressive Disorder	did not say	36	32.94	adults only (>=18, but <=65)	14	general	22					suicide attempt
Kim et al., 2017	2017	fMRI	pictures of knives	passive viewing of pictures of faces, suicidal means, and natural landscapes	MNI	-40	40	16				Major Depressive Disorder	did not say	36	32.94	adults only (>=18, but <=65)	14	general	22					suicide attempt
Kim et al., 2017	2017	fMRI	pictures of knives	passive viewing of pictures of faces, suicidal means, and natural landscapes	MNI	-4	-46	6				Major Depressive Disorder	did not say	36	32.94	adults only (>=18, but <=65)	14	general	22					suicide attempt
Kim et al., 2017	2017	fMRI	pictures of knives	passive viewing of pictures of faces, suicidal means, and natural landscapes	MNI	0	-20	14				Major Depressive Disorder	did not say	36	32.94	adults only (>=18, but <=65)	14	general	22					suicide attempt
Kraus et al., 2010	2010	fMRI		script-driven imagery of self-injurious behaviors	MNI	-33	39	-15				Borderline Personality Disorder	none medicated	21	25.62	adults only (>=18, but <=65)	11	general	10					self-harm (regardless of intent)
Kraus et al., 2010	2010	fMRI		script-driven imagery of self-injurious behaviors	MNI	48	-84	9				Borderline Personality Disorder	none medicated	21	25.62	adults only (>=18, but <=65)	11	general	10					self-harm (regardless of intent)
Lan et al., 2018	2018	fMRI			did not say	27	-21	-21				Major Depressive Disorder	none medicated	41	33.66	adults only (>=18, but <=65)	26	clinical	15					suicide ideation
Lee et al., 2015	2015	fMRI		Go/No-Go task	MNI	-14	11	31				Schizophrenia	did not say	45	39.98	adults only (>=18, but <=65)	14	clinical	14	general	17			self-harm (regardless of intent)
Lee et al., 2015	2015	fMRI		Go/No-Go task	MNI	2	-20	27				Schizophrenia	did not say	45	39.98	adults only (>=18, but <=65)	14	clinical	14	general	17			self-harm (regardless of intent)
Lee et al., 2015	2015	fMRI		Go/No-Go task	MNI	6	-52	47				Schizophrenia	did not say	45	39.98	adults only (>=18, but <=65)	14	clinical	14	general	17			self-harm (regardless of intent)
Lee et al., 2015	2015	fMRI		Go/No-Go task	MNI	8	-19	16				Schizophrenia	did not say	45	39.98	adults only (>=18, but <=65)	14	clinical	14	general	17			self-harm (regardless of intent)
Lee et al., 2015	2015	fMRI		Go/No-Go task	MNI	16	42	31				Schizophrenia	did not say	45	39.98	adults only (>=18, but <=65)	14	clinical	14	general	17			self-harm (regardless of intent)
Lee et al., 2015	2015	fMRI		Go/No-Go task	MNI	28	30	-14				Schizophrenia	did not say	45	39.98	adults only (>=18, but <=65)	14	clinical	14	general	17			self-harm (regardless of intent)
Lee, Kim, Gwak et al., 2016	2016	MRI			Talairach	-50	-73	17				Major Depressive Disorder	all medicated	38	41.53	adults only (>=18, but <=65)	19	clinical	19					suicide attempt
Lee, Kim, Gwak et al., 2016	2016	MRI			Talairach	14	-68	-34				Major Depressive Disorder	all medicated	38	41.53	adults only (>=18, but <=65)	19	clinical	19					suicide attempt
Lee, Kim, Oh et al., 2016	2016	DTI			MNI	-27	-23	15				Schizophrenia and Schizophreniform Disorders	some medicated	56	33.02	adults only (>=18, but <=65)	15	clinical	41					suicide attempt
Leyton et al., 2006	2006	PET			MNI	-40	-86	2					none medicated	26	36.35	adults only (>=18, but <=65)	10	general	16					suicide attempt
Leyton et al., 2006	2006	PET			MNI	-8	-6	4					none medicated	26	36.35	adults only (>=18, but <=65)	10	general	16					suicide attempt
Leyton et al., 2006	2006	PET			MNI	8	18	-22					none medicated	26	36.35	adults only (>=18, but <=65)	10	general	16					suicide attempt
Leyton et al., 2006	2006	PET			MNI	18	-40	56					none medicated	26	36.35	adults only (>=18, but <=65)	10	general	16					suicide attempt
Leyton et al., 2006	2006	PET			MNI	36	34	-6					none medicated	26	36.35	adults only (>=18, but <=65)	10	general	16					suicide attempt
Li et al., 2018	2018	fMRI			MNI	-57	-18	-27				Major Depressive Disorder	none medicated	48	34.42	adults only (>=18, but <=65)	28	clinical	20					suicide ideation
Li et al., 2018	2018	fMRI			MNI	-33	-18	-18				Major Depressive Disorder	none medicated	48	34.42	adults only (>=18, but <=65)	28	clinical	20					suicide ideation
Li et al., 2018	2018	fMRI			MNI	-24	36	-21				Major Depressive Disorder	none medicated	48	34.42	adults only (>=18, but <=65)	28	clinical	20					suicide ideation
Li et al., 2018	2018	fMRI			MNI	3	30	15				Major Depressive Disorder	none medicated	48	34.42	adults only (>=18, but <=65)	28	clinical	20					suicide ideation
Lippard et al., 2019	2019	DTI			MNI	-44	36	4				Mood disorders	some medicated	46	18.14	mixed adolescents and adults	17	clinical	29					suicide attempt
Lippard et al., 2019	2019	DTI			MNI	-20	12	6				Mood disorders	some medicated	46	18.14	mixed adolescents and adults	17	clinical	29					suicide attempt
Lippard et al., 2019	2019	DTI			MNI	-20	58	20				Mood disorders	some medicated	46	18.14	mixed adolescents and adults	17	clinical	29					suicide attempt
Lippard et al., 2019	2019	DTI			MNI	8	0	44				Mood disorders	some medicated	46	18.14	mixed adolescents and adults	17	clinical	29					suicide attempt
Lippard et al., 2019	2019	DTI			MNI	18	24	-24				Mood disorders	some medicated	46	18.14	mixed adolescents and adults	17	clinical	29					suicide attempt
Lippard et al., 2019	2019	DTI			MNI	22	26	28				Mood disorders	some medicated	46	18.14	mixed adolescents and adults	17	clinical	29					suicide attempt
Lippard et al., 2019	2019	DTI			MNI	36	28	-22				Mood disorders	some medicated	46	18.14	mixed adolescents and adults	17	clinical	29					suicide attempt
Lippard et al., 2019	2019	DTI			MNI	42	36	30				Mood disorders	some medicated	46	18.14	mixed adolescents and adults	17	clinical	29					suicide attempt
Lippard et al., 2019	2019	MRI			MNI	-14	48	-21				Mood disorders	some medicated	46	18.14	mixed adolescents and adults	17	clinical	29					suicide attempt
Lippard et al., 2019	2019	MRI			MNI	-10	58	14				Mood disorders	some medicated	46	18.14	mixed adolescents and adults	17	clinical	29					suicide attempt
Lippard et al., 2019	2019	MRI			MNI	26	52	-14				Mood disorders	some medicated	46	18.14	mixed adolescents and adults	17	clinical	29					suicide attempt
Lippard et al., 2019	2019	MRI			MNI	50	33	-3				Mood disorders	some medicated	46	18.14	mixed adolescents and adults	17	clinical	29					suicide attempt
Long et al., 2018	2018	DTI			MNI	-21	-56	25	-18	-39	41	Schizophrenia	some medicated	63	24.65	adults only (>=18, but <=65)	18	clinical	45					suicide ideation
Long et al., 2018	2018	DTI			MNI	26	-57	30	19	-42	37	Schizophrenia	some medicated	63	24.65	adults only (>=18, but <=65)	18	clinical	45					suicide ideation
Mahon et al., 2012	2012	DTI			MNI	-18	50	4				Bipolar Disorder	some medicated	44	34.53	adults only (>=18, but <=65)	14	clinical	15	general	15			suicide attempt
Mahon et al., 2012	2012	DTI			MNI	-17	51	2				Bipolar Disorder	some medicated	44	34.53	adults only (>=18, but <=65)	14	clinical	15	general	15			suicide attempt
Marchand et al., 2012	2012	fMRI		self-paced button pressing task	MNI	-60	-30	24				Major Depressive Disorder	none medicated	22	28.1	adults only (>=18, but <=65)	6	clinical	16					self-harm (regardless of intent)
Marchand et al., 2012	2012	fMRI		self-paced button pressing task	MNI	-59	-56	12				Major Depressive Disorder	none medicated	22	28.1	adults only (>=18, but <=65)	6	clinical	16					self-harm (regardless of intent)
Marchand et al., 2012	2012	fMRI		self-paced button pressing task	MNI	-58	-36	36				Major Depressive Disorder	none medicated	22	28.1	adults only (>=18, but <=65)	6	clinical	16					self-harm (regardless of intent)
Marchand et al., 2012	2012	fMRI		self-paced button pressing task	MNI	-50	8	-6				Major Depressive Disorder	none medicated	22	28.1	adults only (>=18, but <=65)	13	clinical	9					suicide ideation
Marchand et al., 2012	2012	fMRI		self-paced button pressing task	MNI	-34	-46	54				Major Depressive Disorder	none medicated	22	28.1	adults only (>=18, but <=65)	6	clinical	16					self-harm (regardless of intent)
Marchand et al., 2012	2012	fMRI		self-paced button pressing task	MNI	-28	2	2				Major Depressive Disorder	none medicated	22	28.1	adults only (>=18, but <=65)	13	clinical	9					suicide ideation
Marchand et al., 2012	2012	fMRI		self-paced button pressing task	MNI	-26	-20	48				Major Depressive Disorder	none medicated	22	28.1	adults only (>=18, but <=65)	6	clinical	16					self-harm (regardless of intent)
Marchand et al., 2012	2012	fMRI		self-paced button pressing task	MNI	-22	-10	10				Major Depressive Disorder	none medicated	22	28.1	adults only (>=18, but <=65)	6	clinical	16					self-harm (regardless of intent)
Marchand et al., 2012	2012	fMRI		self-paced button pressing task	MNI	-22	-10	10				Major Depressive Disorder	none medicated	22	28.1	adults only (>=18, but <=65)	6	clinical	16					self-harm (regardless of intent)
Marchand et al., 2012	2012	fMRI		self-paced button pressing task	MNI	-14	2	-2				Major Depressive Disorder	none medicated	22	28.1	adults only (>=18, but <=65)	6	clinical	16					self-harm (regardless of intent)
Marchand et al., 2012	2012	fMRI		self-paced button pressing task	MNI	-8	-6	50				Major Depressive Disorder	none medicated	22	28.1	adults only (>=18, but <=65)	13	clinical	9					suicide ideation
Marchand et al., 2012	2012	fMRI		self-paced button pressing task	MNI	2	-80	36				Major Depressive Disorder	none medicated	22	28.1	adults only (>=18, but <=65)	6	clinical	16					self-harm (regardless of intent)
Marchand et al., 2012	2012	fMRI		self-paced button pressing task	MNI	10	-72	38				Major Depressive Disorder	none medicated	22	28.1	adults only (>=18, but <=65)	13	clinical	9					suicide ideation
Marchand et al., 2012	2012	fMRI		self-paced button pressing task	MNI	22	-2	20				Major Depressive Disorder	none medicated	22	28.1	adults only (>=18, but <=65)	6	clinical	16					self-harm (regardless of intent)
Marchand et al., 2012	2012	fMRI		self-paced button pressing task	MNI	24	12	16				Major Depressive Disorder	none medicated	22	28.1	adults only (>=18, but <=65)	6	clinical	16					self-harm (regardless of intent)
Marchand et al., 2012	2012	fMRI		self-paced button pressing task	MNI	28	8	0				Major Depressive Disorder	none medicated	22	28.1	adults only (>=18, but <=65)	13	clinical	9					suicide ideation
Marchand et al., 2012	2012	fMRI		self-paced button pressing task	MNI	30	-40	70				Major Depressive Disorder	none medicated	22	28.1	adults only (>=18, but <=65)	6	clinical	16					self-harm (regardless of intent)
Marchand et al., 2012	2012	fMRI		self-paced button pressing task	MNI	36	56	20				Major Depressive Disorder	none medicated	22	28.1	adults only (>=18, but <=65)	13	clinical	9					suicide ideation
Marchand et al., 2012	2012	fMRI		self-paced button pressing task	MNI	38	-54	42				Major Depressive Disorder	none medicated	22	28.1	adults only (>=18, but <=65)	13	clinical	9					suicide ideation
Marchand et al., 2012	2012	fMRI		self-paced button pressing task	MNI	38	12	10				Major Depressive Disorder	none medicated	22	28.1	adults only (>=18, but <=65)	6	clinical	16					self-harm (regardless of intent)
Marchand et al., 2012	2012	fMRI		self-paced button pressing task	MNI	60	-26	50				Major Depressive Disorder	none medicated	22	28.1	adults only (>=18, but <=65)	6	clinical	16					self-harm (regardless of intent)
Matthews et al., 2012	2012	fMRI		stop task	Talairach	-56	-49	25				MDD, PTSD, TBI	some medicated	26	28.31	adults only (>=18, but <=65)	13	clinical	13					suicide ideation
Matthews et al., 2012	2012	fMRI		stop task	Talairach	-34	52	-6				MDD, PTSD, TBI	some medicated	26	28.31	adults only (>=18, but <=65)	13	clinical	13					suicide ideation
Matthews et al., 2012	2012	fMRI		stop task	Talairach	-6	4	39				MDD, PTSD, TBI	some medicated	26	28.31	adults only (>=18, but <=65)	13	clinical	13					suicide ideation
Matthews et al., 2012	2012	fMRI		stop task	Talairach	-2	-78	-27				MDD, PTSD, TBI	some medicated	26	28.31	adults only (>=18, but <=65)	13	clinical	13					suicide ideation
Matthews et al., 2012	2012	fMRI		stop task	Talairach	-2	-60	56				MDD, PTSD, TBI	some medicated	26	28.31	adults only (>=18, but <=65)	13	clinical	13					suicide ideation
Matthews et al., 2012	2012	fMRI		stop task	Talairach	15	1	54				MDD, PTSD, TBI	some medicated	26	28.31	adults only (>=18, but <=65)	13	clinical	13					suicide ideation
Matthews et al., 2012	2012	fMRI		stop task	Talairach	26	-40	55				MDD, PTSD, TBI	some medicated	26	28.31	adults only (>=18, but <=65)	13	clinical	13					suicide ideation
Matthews et al., 2012	2012	fMRI		stop task	Talairach	38	45	-8				MDD, PTSD, TBI	some medicated	26	28.31	adults only (>=18, but <=65)	13	clinical	13					suicide ideation
Matthews et al., 2012	2012	fMRI		stop task	Talairach	39	33	14				MDD, PTSD, TBI	some medicated	26	28.31	adults only (>=18, but <=65)	13	clinical	13					suicide ideation
Matthews et al., 2012	2012	fMRI		stop task	Talairach	48	-3	26				MDD, PTSD, TBI	some medicated	26	28.31	adults only (>=18, but <=65)	13	clinical	13					suicide ideation
Matthews et al., 2012	2012	fMRI		stop task	Talairach	54	-50	25				MDD, PTSD, TBI	some medicated	26	28.31	adults only (>=18, but <=65)	13	clinical	13					suicide ideation
Matthews et al., 2012	2012	fMRI		stop task	Talairach	56	-31	7				MDD, PTSD, TBI	some medicated	26	28.31	adults only (>=18, but <=65)	13	clinical	13					suicide ideation
Miller et al., 2018	2018	fMRI	look cue	viewing positive (increase or look cue), negative (decrease or look cue), or neutral images (look cue)	did not say	-50	2	-20				Major Depressive Disorder	none medicated	46	16.95	mixed adolescents and adults	14	general	32					suicide ideation
Miller et al., 2018	2018	fMRI	look cue	viewing positive (increase or look cue), negative (decrease or look cue), or neutral images (look cue)	did not say	-8	-74	-22				Major Depressive Disorder	none medicated	46	16.95	mixed adolescents and adults	14	general	32					suicide ideation
Miller et al., 2018	2018	fMRI	look cue	viewing positive (increase or look cue), negative (decrease or look cue), or neutral images (look cue)	did not say	14	-10	10				Major Depressive Disorder	none medicated	46	16.95	mixed adolescents and adults	14	general	32					suicide ideation
Miller et al., 2018	2018	fMRI	look cue	viewing positive (increase or look cue), negative (decrease or look cue), or neutral images (look cue)	did not say	40	-58	22				Major Depressive Disorder	none medicated	46	16.95	mixed adolescents and adults	14	general	32					suicide ideation
Miller et al., 2018	2018	fMRI	look cue	viewing positive (increase or look cue), negative (decrease or look cue), or neutral images (look cue)	did not say	44	18	30				Major Depressive Disorder	none medicated	46	16.95	mixed adolescents and adults	14	general	32					suicide ideation
Miller et al., 2018	2018	fMRI	negative	viewing positive (increase or look cue), negative (decrease or look cue), or neutral images (look cue)	did not say	50	22	30				Major Depressive Disorder	none medicated	46	16.95	mixed adolescents and adults	14	general	32					suicide ideation
Minzenberg et al., 2015 JAD	2015	fMRI	goal representation	AX version of Continuous Performance task	MNI	8	2	4				Bipolar I or MDD with psychotic features	all medicated	30	21.77	adults only (>=18, but <=65)	16	clinical	14					suicide ideation
Minzenberg et al., 2015 JAD	2015	fMRI	goal representation	AX version of Continuous Performance task	MNI	12	24	4				Bipolar I or MDD with psychotic features	all medicated	30	21.77	adults only (>=18, but <=65)	16	clinical	14					suicide ideation
Minzenberg et al., 2015 JAD	2015	fMRI	goal representation	AX version of Continuous Performance task	MNI	22	40	2				Bipolar I or MDD with psychotic features	all medicated	30	21.77	adults only (>=18, but <=65)	16	clinical	14					suicide ideation
Minzenberg et al., 2015 JAD	2015	fMRI	goal representation	AX version of Continuous Performance task	MNI	-2	-72	34				Bipolar I or MDD with psychotic features	all medicated	30	21.77	adults only (>=18, but <=65)	8	SITB	8					all suicidal behaviors
Minzenberg et al., 2015 JAD	2015	fMRI	goal representation	AX version of Continuous Performance task	MNI	-2	-66	42				Bipolar I or MDD with psychotic features	all medicated	30	21.77	adults only (>=18, but <=65)	8	SITB	8					all suicidal behaviors
Minzenberg et al., 2015 JAD	2015	fMRI	goal representation	AX version of Continuous Performance task	MNI	0	-56	44				Bipolar I or MDD with psychotic features	all medicated	30	21.77	adults only (>=18, but <=65)	8	SITB	8					all suicidal behaviors
Minzenberg et al., 2015 JAD	2015	fMRI	goal representation	AX version of Continuous Performance task	MNI	24	50	14				Bipolar I or MDD with psychotic features	all medicated	30	21.77	adults only (>=18, but <=65)	8	SITB	8					all suicidal behaviors
Minzenberg et al., 2015 JAD	2015	fMRI	goal representation	AX version of Continuous Performance task	MNI	40	28	-4				Bipolar I or MDD with psychotic features	all medicated	30	21.77	adults only (>=18, but <=65)	8	SITB	8					all suicidal behaviors
Minzenberg et al., 2015 JAD	2015	fMRI	goal representation	AX version of Continuous Performance task	MNI	44	0	2				Bipolar I or MDD with psychotic features	all medicated	30	21.77	adults only (>=18, but <=65)	8	SITB	8					all suicidal behaviors
Minzenberg et al., 2015, Journal of Psychiatric Research	2015	fMRI	conflict monitoring	AX version of Continuous Performance task	MNI	-26	-6	22				Schizophrenia	some medicated	32	21.83	adults only (>=18, but <=65)	15	clinical	17					suicide ideation
Minzenberg et al., 2015, Journal of Psychiatric Research	2015	fMRI	conflict monitoring	AX version of Continuous Performance task	MNI	-10	-34	58				Schizophrenia	some medicated	32	21.83	adults only (>=18, but <=65)	15	clinical	17					suicide ideation
Minzenberg et al., 2015, Journal of Psychiatric Research	2015	fMRI	conflict monitoring	AX version of Continuous Performance task	MNI	-10	-26	50				Schizophrenia	some medicated	32	21.83	adults only (>=18, but <=65)	15	clinical	17					suicide ideation
Minzenberg et al., 2015, Journal of Psychiatric Research	2015	fMRI	conflict monitoring	AX version of Continuous Performance task	MNI	-10	-16	24				Schizophrenia	some medicated	32	21.83	adults only (>=18, but <=65)	15	clinical	17					suicide ideation
Minzenberg et al., 2015, Journal of Psychiatric Research	2015	fMRI	conflict monitoring	AX version of Continuous Performance task	MNI	-8	-16	52				Schizophrenia	some medicated	32	21.83	adults only (>=18, but <=65)	15	clinical	17					suicide ideation
Minzenberg et al., 2015, Journal of Psychiatric Research	2015	fMRI	conflict monitoring	AX version of Continuous Performance task	MNI	-6	-44	44				Schizophrenia	some medicated	32	21.83	adults only (>=18, but <=65)	15	clinical	17					suicide ideation
Minzenberg et al., 2015, Journal of Psychiatric Research	2015	fMRI	conflict monitoring	AX version of Continuous Performance task	MNI	0	-40	38				Schizophrenia	some medicated	32	21.83	adults only (>=18, but <=65)	15	clinical	17					suicide ideation
Minzenberg et al., 2015, Journal of Psychiatric Research	2015	fMRI	conflict monitoring	AX version of Continuous Performance task	MNI	4	-32	40				Schizophrenia	some medicated	32	21.83	adults only (>=18, but <=65)	15	clinical	17					suicide ideation
Minzenberg et al., 2015, Journal of Psychiatric Research	2015	fMRI	conflict monitoring	AX version of Continuous Performance task	MNI	18	-4	10				Schizophrenia	some medicated	32	21.83	adults only (>=18, but <=65)	15	clinical	17					suicide ideation
Minzenberg et al., 2015, Journal of Psychiatric Research	2015	fMRI	conflict monitoring	AX version of Continuous Performance task	MNI	24	-10	6				Schizophrenia	some medicated	32	21.83	adults only (>=18, but <=65)	15	clinical	17					suicide ideation
Minzenberg et al., 2015, Journal of Psychiatric Research	2015	fMRI	conflict monitoring	AX version of Continuous Performance task	MNI	-22	56	32				Schizophrenia	some medicated	32	21.83	adults only (>=18, but <=65)	8	SITB	7	clinical	17			all suicidal thoughts and behaviors
Minzenberg et al., 2015, Journal of Psychiatric Research	2015	fMRI	conflict monitoring	AX version of Continuous Performance task	MNI	-20	8	62				Schizophrenia	some medicated	32	21.83	adults only (>=18, but <=65)	8	SITB	7	clinical	17			all suicidal thoughts and behaviors
Minzenberg et al., 2015, Journal of Psychiatric Research	2015	fMRI	conflict monitoring	AX version of Continuous Performance task	MNI	-18	38	16				Schizophrenia	some medicated	32	21.83	adults only (>=18, but <=65)	8	SITB	7	clinical	17			all suicidal thoughts and behaviors
Minzenberg et al., 2015, Journal of Psychiatric Research	2015	fMRI	conflict monitoring	AX version of Continuous Performance task	MNI	-16	-62	42				Schizophrenia	some medicated	32	21.83	adults only (>=18, but <=65)	8	SITB	7	clinical	17			all suicidal thoughts and behaviors
Minzenberg et al., 2015, Journal of Psychiatric Research	2015	fMRI	conflict monitoring	AX version of Continuous Performance task	MNI	-16	48	48				Schizophrenia	some medicated	32	21.83	adults only (>=18, but <=65)	8	SITB	7	clinical	17			all suicidal thoughts and behaviors
Minzenberg et al., 2015, Journal of Psychiatric Research	2015	fMRI	conflict monitoring	AX version of Continuous Performance task	MNI	-6	36	52				Schizophrenia	some medicated	32	21.83	adults only (>=18, but <=65)	8	SITB	7	clinical	17			all suicidal thoughts and behaviors
Minzenberg et al., 2015, Journal of Psychiatric Research	2015	fMRI	conflict monitoring	AX version of Continuous Performance task	MNI	-4	-32	20				Schizophrenia	some medicated	32	21.83	adults only (>=18, but <=65)	8	SITB	7	clinical	17			all suicidal thoughts and behaviors
Minzenberg et al., 2015, Journal of Psychiatric Research	2015	fMRI	conflict monitoring	AX version of Continuous Performance task	MNI	-2	-68	28				Schizophrenia	some medicated	32	21.83	adults only (>=18, but <=65)	8	SITB	7	clinical	17			all suicidal thoughts and behaviors
Minzenberg et al., 2015, Journal of Psychiatric Research	2015	fMRI	conflict monitoring	AX version of Continuous Performance task	MNI	0	-22	26				Schizophrenia	some medicated	32	21.83	adults only (>=18, but <=65)	8	SITB	7	clinical	17			all suicidal thoughts and behaviors
Minzenberg et al., 2015, Journal of Psychiatric Research	2015	fMRI	conflict monitoring	AX version of Continuous Performance task	MNI	6	-56	46				Schizophrenia	some medicated	32	21.83	adults only (>=18, but <=65)	8	SITB	7	clinical	17			all suicidal thoughts and behaviors
Minzenberg et al., 2015, Journal of Psychiatric Research	2015	fMRI	conflict monitoring	AX version of Continuous Performance task	MNI	14	52	16				Schizophrenia	some medicated	32	21.83	adults only (>=18, but <=65)	8	SITB	7	clinical	17			all suicidal thoughts and behaviors
Minzenberg et al., 2015, Journal of Psychiatric Research	2015	fMRI	conflict monitoring	AX version of Continuous Performance task	MNI	20	30	52				Schizophrenia	some medicated	32	21.83	adults only (>=18, but <=65)	8	SITB	7	clinical	17			all suicidal thoughts and behaviors
Minzenberg et al., 2015, Journal of Psychiatric Research	2015	fMRI	conflict monitoring	AX version of Continuous Performance task	MNI	22	20	40				Schizophrenia	some medicated	32	21.83	adults only (>=18, but <=65)	8	SITB	7	clinical	17			all suicidal thoughts and behaviors
Minzenberg et al., 2015, Journal of Psychiatric Research	2015	fMRI	conflict monitoring	AX version of Continuous Performance task	MNI	24	16	10				Schizophrenia	some medicated	32	21.83	adults only (>=18, but <=65)	8	SITB	7	clinical	17			all suicidal thoughts and behaviors
Minzenberg et al., 2015, Journal of Psychiatric Research	2015	fMRI	conflict monitoring	AX version of Continuous Performance task	MNI	28	28	48				Schizophrenia	some medicated	32	21.83	adults only (>=18, but <=65)	8	SITB	7	clinical	17			all suicidal thoughts and behaviors
Minzenberg et al., 2015, Journal of Psychiatric Research	2015	fMRI	conflict monitoring	AX version of Continuous Performance task	MNI	40	28	10				Schizophrenia	some medicated	32	21.83	adults only (>=18, but <=65)	8	SITB	7	clinical	17			all suicidal thoughts and behaviors
Minzenberg et al., 2015, Journal of Psychiatric Research	2015	fMRI	conflict monitoring	AX version of Continuous Performance task	MNI	46	-66	18				Schizophrenia	some medicated	32	21.83	adults only (>=18, but <=65)	8	SITB	7	clinical	17			all suicidal thoughts and behaviors
Minzenberg et al., 2015, Journal of Psychiatric Research	2015	fMRI	conflict monitoring	AX version of Continuous Performance task	MNI	46	26	2				Schizophrenia	some medicated	32	21.83	adults only (>=18, but <=65)	8	SITB	7	clinical	17			all suicidal thoughts and behaviors
Minzenberg et al., 2015, Journal of Psychiatric Research	2015	fMRI	conflict monitoring	AX version of Continuous Performance task	MNI	56	-58	16				Schizophrenia	some medicated	32	21.83	adults only (>=18, but <=65)	8	SITB	7	clinical	17			all suicidal thoughts and behaviors
Minzenberg et al., 2015, Journal of Psychiatric Research	2015	fMRI	conflict monitoring	AX version of Continuous Performance task	MNI	66	-48	16				Schizophrenia	some medicated	32	21.83	adults only (>=18, but <=65)	8	SITB	7	clinical	17			all suicidal thoughts and behaviors
Minzenberg et al., 2016	2016	fMRI	conflict monitoring	AX version of Continuous Performance task	MNI	-56	-56	28				Bipolar I or MDD with psychotic features	all medicated	30	21.77	adults only (>=18, but <=65)	16	clinical	14					suicide ideation
Minzenberg et al., 2016	2016	fMRI	conflict monitoring	AX version of Continuous Performance task	MNI	-50	-72	26				Bipolar I or MDD with psychotic features	all medicated	30	21.77	adults only (>=18, but <=65)	16	clinical	14					suicide ideation
Minzenberg et al., 2016	2016	fMRI	conflict monitoring	AX version of Continuous Performance task	MNI	-50	-72	28				Bipolar I or MDD with psychotic features	all medicated	30	21.77	adults only (>=18, but <=65)	16	clinical	14					suicide ideation + plan
Minzenberg et al., 2016	2016	fMRI	conflict monitoring	AX version of Continuous Performance task	MNI	-50	28	36				Bipolar I or MDD with psychotic features	all medicated	30	21.77	adults only (>=18, but <=65)	16	clinical	14					suicide ideation + plan
Minzenberg et al., 2016	2016	fMRI	conflict monitoring	AX version of Continuous Performance task	MNI	-48	-60	30				Bipolar I or MDD with psychotic features	all medicated	30	21.77	adults only (>=18, but <=65)	16	clinical	14					suicide ideation + plan
Minzenberg et al., 2016	2016	fMRI	conflict monitoring	AX version of Continuous Performance task	MNI	-48	-60	30				Bipolar I or MDD with psychotic features	all medicated	30	21.77	adults only (>=18, but <=65)	16	clinical	14					suicide ideation
Minzenberg et al., 2016	2016	fMRI	conflict monitoring	AX version of Continuous Performance task	MNI	-48	-60	50				Bipolar I or MDD with psychotic features	all medicated	30	21.77	adults only (>=18, but <=65)	16	clinical	14					suicide ideation + plan
Minzenberg et al., 2016	2016	fMRI	conflict monitoring	AX version of Continuous Performance task	MNI	-48	6	28				Bipolar I or MDD with psychotic features	all medicated	30	21.77	adults only (>=18, but <=65)	16	clinical	14					suicide ideation + plan
Minzenberg et al., 2016	2016	fMRI	conflict monitoring	AX version of Continuous Performance task	MNI	-38	18	-4				Bipolar I or MDD with psychotic features	all medicated	30	21.77	adults only (>=18, but <=65)	16	clinical	14					suicide ideation
Minzenberg et al., 2016	2016	fMRI	conflict monitoring	AX version of Continuous Performance task	MNI	-30	6	-2				Bipolar I or MDD with psychotic features	all medicated	30	21.77	adults only (>=18, but <=65)	16	clinical	14					suicide ideation
Minzenberg et al., 2016	2016	fMRI	conflict monitoring	AX version of Continuous Performance task	MNI	-26	32	-10				Bipolar I or MDD with psychotic features	all medicated	30	21.77	adults only (>=18, but <=65)	16	clinical	14					suicide ideation
Minzenberg et al., 2016	2016	fMRI	conflict monitoring	AX version of Continuous Performance task	MNI	-24	-2	44				Bipolar I or MDD with psychotic features	all medicated	30	21.77	adults only (>=18, but <=65)	16	clinical	14					suicide ideation + plan
Minzenberg et al., 2016	2016	fMRI	conflict monitoring	AX version of Continuous Performance task	MNI	-10	18	62				Bipolar I or MDD with psychotic features	all medicated	30	21.77	adults only (>=18, but <=65)	16	clinical	14					suicide ideation
Minzenberg et al., 2016	2016	fMRI	conflict monitoring	AX version of Continuous Performance task	MNI	6	2	-4				Bipolar I or MDD with psychotic features	all medicated	30	21.77	adults only (>=18, but <=65)	16	clinical	14					suicide ideation
Minzenberg et al., 2016	2016	fMRI	conflict monitoring	AX version of Continuous Performance task	MNI	22	-36	80				Bipolar I or MDD with psychotic features	all medicated	30	21.77	adults only (>=18, but <=65)	16	clinical	14					suicide ideation
Minzenberg et al., 2016	2016	fMRI	conflict monitoring	AX version of Continuous Performance task	MNI	22	8	46				Bipolar I or MDD with psychotic features	all medicated	30	21.77	adults only (>=18, but <=65)	16	clinical	14					suicide ideation
Minzenberg et al., 2016	2016	fMRI	conflict monitoring	AX version of Continuous Performance task	MNI	22	16	-4				Bipolar I or MDD with psychotic features	all medicated	30	21.77	adults only (>=18, but <=65)	16	clinical	14					suicide ideation
Minzenberg et al., 2016	2016	fMRI	conflict monitoring	AX version of Continuous Performance task	MNI	28	-94	12				Bipolar I or MDD with psychotic features	all medicated	30	21.77	adults only (>=18, but <=65)	16	clinical	14					suicide ideation
Minzenberg et al., 2016	2016	fMRI	conflict monitoring	AX version of Continuous Performance task	MNI	30	-44	72				Bipolar I or MDD with psychotic features	all medicated	30	21.77	adults only (>=18, but <=65)	16	clinical	14					suicide ideation
Minzenberg et al., 2016	2016	fMRI	conflict monitoring	AX version of Continuous Performance task	MNI	30	6	48				Bipolar I or MDD with psychotic features	all medicated	30	21.77	adults only (>=18, but <=65)	16	clinical	14					suicide ideation + plan
Minzenberg et al., 2016	2016	fMRI	conflict monitoring	AX version of Continuous Performance task	MNI	30	28	-4				Bipolar I or MDD with psychotic features	all medicated	30	21.77	adults only (>=18, but <=65)	16	clinical	14					suicide ideation
Minzenberg et al., 2016	2016	fMRI	conflict monitoring	AX version of Continuous Performance task	MNI	32	-46	72				Bipolar I or MDD with psychotic features	all medicated	30	21.77	adults only (>=18, but <=65)	16	clinical	14					suicide ideation
Minzenberg et al., 2016	2016	fMRI	conflict monitoring	AX version of Continuous Performance task	MNI	32	6	46				Bipolar I or MDD with psychotic features	all medicated	30	21.77	adults only (>=18, but <=65)	16	clinical	14					suicide ideation
Minzenberg et al., 2016	2016	fMRI	conflict monitoring	AX version of Continuous Performance task	MNI	36	-92	4				Bipolar I or MDD with psychotic features	all medicated	30	21.77	adults only (>=18, but <=65)	16	clinical	14					suicide ideation
Minzenberg et al., 2016	2016	fMRI	conflict monitoring	AX version of Continuous Performance task	MNI	36	2	42				Bipolar I or MDD with psychotic features	all medicated	30	21.77	adults only (>=18, but <=65)	16	clinical	14					suicide ideation + plan
Minzenberg et al., 2016	2016	fMRI	conflict monitoring	AX version of Continuous Performance task	MNI	38	-62	44				Bipolar I or MDD with psychotic features	all medicated	30	21.77	adults only (>=18, but <=65)	16	clinical	14					suicide ideation
Minzenberg et al., 2016	2016	fMRI	conflict monitoring	AX version of Continuous Performance task	MNI	38	2	42				Bipolar I or MDD with psychotic features	all medicated	30	21.77	adults only (>=18, but <=65)	16	clinical	14					suicide ideation
Minzenberg et al., 2016	2016	fMRI	conflict monitoring	AX version of Continuous Performance task	MNI	40	-72	14				Bipolar I or MDD with psychotic features	all medicated	30	21.77	adults only (>=18, but <=65)	16	clinical	14					suicide ideation
Minzenberg et al., 2016	2016	fMRI	conflict monitoring	AX version of Continuous Performance task	MNI	42	-82	18				Bipolar I or MDD with psychotic features	all medicated	30	21.77	adults only (>=18, but <=65)	16	clinical	14					suicide ideation
Minzenberg et al., 2016	2016	fMRI	conflict monitoring	AX version of Continuous Performance task	MNI	42	-52	28				Bipolar I or MDD with psychotic features	all medicated	30	21.77	adults only (>=18, but <=65)	16	clinical	14					suicide ideation + plan
Minzenberg et al., 2016	2016	fMRI	conflict monitoring	AX version of Continuous Performance task	MNI	48	-70	16				Bipolar I or MDD with psychotic features	all medicated	30	21.77	adults only (>=18, but <=65)	16	clinical	14					suicide ideation
Minzenberg et al., 2016	2016	fMRI	conflict monitoring	AX version of Continuous Performance task	MNI	50	12	42				Bipolar I or MDD with psychotic features	all medicated	30	21.77	adults only (>=18, but <=65)	16	clinical	14					suicide ideation + plan
Minzenberg et al., 2016	2016	fMRI	conflict monitoring	AX version of Continuous Performance task	MNI	52	-52	66				Bipolar I or MDD with psychotic features	all medicated	30	21.77	adults only (>=18, but <=65)	16	clinical	14					suicide ideation
Minzenberg et al., 2016	2016	fMRI	conflict monitoring	AX version of Continuous Performance task	MNI	58	-54	54				Bipolar I or MDD with psychotic features	all medicated	30	21.77	adults only (>=18, but <=65)	16	clinical	14					suicide ideation
Minzenberg et al., 2016	2016	fMRI	conflict monitoring	AX version of Continuous Performance task	MNI	-54	28	36				Bipolar I or MDD with psychotic features	all medicated	30	21.77	adults only (>=18, but <=65)	8	SITB	8					all suicidal behaviors
Minzenberg et al., 2016	2016	fMRI	conflict monitoring	AX version of Continuous Performance task	MNI	-52	6	26				Bipolar I or MDD with psychotic features	all medicated	30	21.77	adults only (>=18, but <=65)	8	SITB	8					all suicidal behaviors
Minzenberg et al., 2016	2016	fMRI	conflict monitoring	AX version of Continuous Performance task	MNI	-52	16	34				Bipolar I or MDD with psychotic features	all medicated	30	21.77	adults only (>=18, but <=65)	8	SITB	8					all suicidal behaviors
Minzenberg et al., 2016	2016	fMRI	conflict monitoring	AX version of Continuous Performance task	MNI	-8	-2	44				Bipolar I or MDD with psychotic features	all medicated	30	21.77	adults only (>=18, but <=65)	8	SITB	8					all suicidal behaviors
Minzenberg et al., 2016	2016	fMRI	conflict monitoring	AX version of Continuous Performance task	MNI	6	4	40				Bipolar I or MDD with psychotic features	all medicated	30	21.77	adults only (>=18, but <=65)	8	SITB	8					all suicidal behaviors
Minzenberg et al., 2016	2016	fMRI	conflict monitoring	AX version of Continuous Performance task	MNI	14	-2	70				Bipolar I or MDD with psychotic features	all medicated	30	21.77	adults only (>=18, but <=65)	8	SITB	8					all suicidal behaviors
Minzenberg et al., 2016	2016	fMRI	conflict monitoring	AX version of Continuous Performance task	MNI	22	-4	68				Bipolar I or MDD with psychotic features	all medicated	30	21.77	adults only (>=18, but <=65)	8	SITB	8					all suicidal behaviors
Minzenberg et al., 2016	2016	fMRI	conflict monitoring	AX version of Continuous Performance task	MNI	26	-18	68				Bipolar I or MDD with psychotic features	all medicated	30	21.77	adults only (>=18, but <=65)	8	SITB	8					all suicidal behaviors
Minzenberg et al., 2016	2016	fMRI	conflict monitoring	AX version of Continuous Performance task	MNI	42	-54	-4				Bipolar I or MDD with psychotic features	all medicated	30	21.77	adults only (>=18, but <=65)	8	SITB	8					all suicidal behaviors
Minzenberg et al., 2016	2016	fMRI	conflict monitoring	AX version of Continuous Performance task	MNI	46	-64	-4				Bipolar I or MDD with psychotic features	all medicated	30	21.77	adults only (>=18, but <=65)	8	SITB	8					all suicidal behaviors
Minzenberg et al., 2016	2016	fMRI	conflict monitoring	AX version of Continuous Performance task	MNI	52	-74	-2				Bipolar I or MDD with psychotic features	all medicated	30	21.77	adults only (>=18, but <=65)	8	SITB	8					all suicidal behaviors
Niedtfeld et al., 2010	2010	fMRI		receiving hot temperature stimuli after viewing negative valence pictures	MNI	-45	12	-18				Boderline Personality Disorder	none medicated	43	28.7	adults only (>=18, but <=65)	20	general	23					self-harm (regardless of intent)
Niedtfeld et al., 2010	2010	fMRI		negative valence picture viewing	MNI	-45	15	-18				Boderline Personality Disorder	none medicated	43	28.7	adults only (>=18, but <=65)	20	general	23					self-harm (regardless of intent)
Niedtfeld et al., 2010	2010	fMRI		receiving warm temperature stimuli	MNI	-42	-9	-3				Boderline Personality Disorder	none medicated	43	28.7	adults only (>=18, but <=65)	20	general	23					self-harm (regardless of intent)
Niedtfeld et al., 2010	2010	fMRI		receiving hot temperature stimuli after viewing negative valence pictures	MNI	-42	0	-8				Boderline Personality Disorder	none medicated	43	28.7	adults only (>=18, but <=65)	20	general	23					self-harm (regardless of intent)
Niedtfeld et al., 2010	2010	fMRI		receiving hot temperature stimuli	MNI	-42	6	-12				Boderline Personality Disorder	none medicated	43	28.7	adults only (>=18, but <=65)	20	general	23					self-harm (regardless of intent)
Niedtfeld et al., 2010	2010	fMRI		receiving warm temperature stimuli	MNI	-39	0	-12				Boderline Personality Disorder	none medicated	43	28.7	adults only (>=18, but <=65)	20	general	23					self-harm (regardless of intent)
Niedtfeld et al., 2010	2010	fMRI		negative valence picture viewing	MNI	-39	3	-12				Boderline Personality Disorder	none medicated	43	28.7	adults only (>=18, but <=65)	20	general	23					self-harm (regardless of intent)
Niedtfeld et al., 2010	2010	fMRI		neutral valence picture viewing	MNI	-36	27	48				Boderline Personality Disorder	none medicated	43	28.7	adults only (>=18, but <=65)	20	general	23					self-harm (regardless of intent)
Niedtfeld et al., 2010	2010	fMRI		negative valence picture viewing	MNI	-33	30	48				Boderline Personality Disorder	none medicated	43	28.7	adults only (>=18, but <=65)	20	general	23					self-harm (regardless of intent)
Niedtfeld et al., 2010	2010	fMRI		receiving hot temperature stimuli after viewing negative valence pictures	MNI	-27	-3	-21				Boderline Personality Disorder	none medicated	43	28.7	adults only (>=18, but <=65)	20	general	23					self-harm (regardless of intent)
Niedtfeld et al., 2010	2010	fMRI		neutral valence picture viewing	MNI	-24	-6	-21				Boderline Personality Disorder	none medicated	43	28.7	adults only (>=18, but <=65)	20	general	23					self-harm (regardless of intent)
Niedtfeld et al., 2010	2010	fMRI		negative valence picture viewing	MNI	-24	-3	-21				Boderline Personality Disorder	none medicated	43	28.7	adults only (>=18, but <=65)	20	general	23					self-harm (regardless of intent)
Niedtfeld et al., 2010	2010	fMRI		receiving hot temperature stimuli after viewing negative valence pictures	MNI	-24	36	48				Boderline Personality Disorder	none medicated	43	28.7	adults only (>=18, but <=65)	20	general	23					self-harm (regardless of intent)
Niedtfeld et al., 2010	2010	fMRI		negative valence picture viewing	MNI	-18	63	15				Boderline Personality Disorder	none medicated	43	28.7	adults only (>=18, but <=65)	20	general	23					self-harm (regardless of intent)
Niedtfeld et al., 2010	2010	fMRI		negative valence picture viewing	MNI	-15	-87	36				Boderline Personality Disorder	none medicated	43	28.7	adults only (>=18, but <=65)	20	general	23					self-harm (regardless of intent)
Niedtfeld et al., 2010	2010	fMRI		neutral valence picture viewing	MNI	-15	-27	33				Boderline Personality Disorder	none medicated	43	28.7	adults only (>=18, but <=65)	20	general	23					self-harm (regardless of intent)
Niedtfeld et al., 2010	2010	fMRI		receiving hot temperature stimuli	MNI	-15	-18	-12				Boderline Personality Disorder	none medicated	43	28.7	adults only (>=18, but <=65)	20	general	23					self-harm (regardless of intent)
Niedtfeld et al., 2010	2010	fMRI		receiving hot temperature stimuli	MNI	-12	-90	12				Boderline Personality Disorder	none medicated	43	28.7	adults only (>=18, but <=65)	20	general	23					self-harm (regardless of intent)
Niedtfeld et al., 2010	2010	fMRI		negative valence picture viewing	MNI	-12	-60	24				Boderline Personality Disorder	none medicated	43	28.7	adults only (>=18, but <=65)	20	general	23					self-harm (regardless of intent)
Niedtfeld et al., 2010	2010	fMRI		negative valence picture viewing	MNI	-12	-27	30				Boderline Personality Disorder	none medicated	43	28.7	adults only (>=18, but <=65)	20	general	23					self-harm (regardless of intent)
Niedtfeld et al., 2010	2010	fMRI		neutral valence picture viewing	MNI	-12	-6	30				Boderline Personality Disorder	none medicated	43	28.7	adults only (>=18, but <=65)	20	general	23					self-harm (regardless of intent)
Niedtfeld et al., 2010	2010	fMRI		neutral valence picture viewing	MNI	-12	66	12				Boderline Personality Disorder	none medicated	43	28.7	adults only (>=18, but <=65)	20	general	23					self-harm (regardless of intent)
Niedtfeld et al., 2010	2010	fMRI		receiving hot temperature stimuli after viewing negative valence pictures	MNI	-9	66	12				Boderline Personality Disorder	none medicated	43	28.7	adults only (>=18, but <=65)	20	general	23					self-harm (regardless of intent)
Niedtfeld et al., 2010	2010	fMRI		neutral valence picture viewing	MNI	-3	-30	18				Boderline Personality Disorder	none medicated	43	28.7	adults only (>=18, but <=65)	20	general	23					self-harm (regardless of intent)
Niedtfeld et al., 2010	2010	fMRI		negative valence picture viewing	MNI	0	42	6				Boderline Personality Disorder	none medicated	43	28.7	adults only (>=18, but <=65)	20	general	23					self-harm (regardless of intent)
Niedtfeld et al., 2010	2010	fMRI		receiving hot temperature stimuli after viewing negative valence pictures	MNI	6	-15	48				Boderline Personality Disorder	none medicated	43	28.7	adults only (>=18, but <=65)	20	general	23					self-harm (regardless of intent)
Niedtfeld et al., 2010	2010	fMRI		neutral valence picture viewing	MNI	9	-15	48				Boderline Personality Disorder	none medicated	43	28.7	adults only (>=18, but <=65)	20	general	23					self-harm (regardless of intent)
Niedtfeld et al., 2010	2010	fMRI		negative valence picture viewing	MNI	9	-12	48				Boderline Personality Disorder	none medicated	43	28.7	adults only (>=18, but <=65)	20	general	23					self-harm (regardless of intent)
Niedtfeld et al., 2010	2010	fMRI		receiving hot temperature stimuli	MNI	9	-12	51				Boderline Personality Disorder	none medicated	43	28.7	adults only (>=18, but <=65)	20	general	23					self-harm (regardless of intent)
Niedtfeld et al., 2010	2010	fMRI		neutral valence picture viewing	MNI	15	30	60				Boderline Personality Disorder	none medicated	43	28.7	adults only (>=18, but <=65)	20	general	23					self-harm (regardless of intent)
Niedtfeld et al., 2010	2010	fMRI		receiving warm temperature stimuli	MNI	18	-6	-12				Boderline Personality Disorder	none medicated	43	28.7	adults only (>=18, but <=65)	20	general	23					self-harm (regardless of intent)
Niedtfeld et al., 2010	2010	fMRI		neutral valence picture viewing	MNI	21	-63	36				Boderline Personality Disorder	none medicated	43	28.7	adults only (>=18, but <=65)	20	general	23					self-harm (regardless of intent)
Niedtfeld et al., 2010	2010	fMRI		neutral valence picture viewing	MNI	21	-3	-21				Boderline Personality Disorder	none medicated	43	28.7	adults only (>=18, but <=65)	20	general	23					self-harm (regardless of intent)
Niedtfeld et al., 2010	2010	fMRI		negative valence picture viewing	MNI	21	48	12				Boderline Personality Disorder	none medicated	43	28.7	adults only (>=18, but <=65)	20	general	23					self-harm (regardless of intent)
Niedtfeld et al., 2010	2010	fMRI		negative valence picture viewing	MNI	24	-69	42				Boderline Personality Disorder	none medicated	43	28.7	adults only (>=18, but <=65)	20	general	23					self-harm (regardless of intent)
Niedtfeld et al., 2010	2010	fMRI		negative valence picture viewing	MNI	24	-6	-21				Boderline Personality Disorder	none medicated	43	28.7	adults only (>=18, but <=65)	20	general	23					self-harm (regardless of intent)
Niedtfeld et al., 2010	2010	fMRI		receiving hot temperature stimuli after viewing negative valence pictures	MNI	24	-6	-21				Boderline Personality Disorder	none medicated	43	28.7	adults only (>=18, but <=65)	20	general	23					self-harm (regardless of intent)
Niedtfeld et al., 2010	2010	fMRI		negative valence picture viewing	MNI	27	-45	42				Boderline Personality Disorder	none medicated	43	28.7	adults only (>=18, but <=65)	20	general	23					self-harm (regardless of intent)
Niedtfeld et al., 2010	2010	fMRI		negative valence picture viewing	MNI	36	-78	-18				Boderline Personality Disorder	none medicated	43	28.7	adults only (>=18, but <=65)	20	general	23					self-harm (regardless of intent)
Niedtfeld et al., 2010	2010	fMRI		negative valence picture viewing	MNI	36	36	42				Boderline Personality Disorder	none medicated	43	28.7	adults only (>=18, but <=65)	20	general	23					self-harm (regardless of intent)
Niedtfeld et al., 2010	2010	fMRI		neutral valence picture viewing	MNI	36	36	42				Boderline Personality Disorder	none medicated	43	28.7	adults only (>=18, but <=65)	20	general	23					self-harm (regardless of intent)
Niedtfeld et al., 2010	2010	fMRI		neutral valence picture viewing	MNI	39	-33	48				Boderline Personality Disorder	none medicated	43	28.7	adults only (>=18, but <=65)	20	general	23					self-harm (regardless of intent)
Niedtfeld et al., 2010	2010	fMRI		negative valence picture viewing	MNI	42	-9	0				Boderline Personality Disorder	none medicated	43	28.7	adults only (>=18, but <=65)	20	general	23					self-harm (regardless of intent)
Niedtfeld et al., 2010	2010	fMRI		neutral valence picture viewing	MNI	42	-9	60				Boderline Personality Disorder	none medicated	43	28.7	adults only (>=18, but <=65)	20	general	23					self-harm (regardless of intent)
Niedtfeld et al., 2010	2010	fMRI		receiving hot temperature stimuli after viewing negative valence pictures	MNI	42	-3	0				Boderline Personality Disorder	none medicated	43	28.7	adults only (>=18, but <=65)	20	general	23					self-harm (regardless of intent)
Niedtfeld et al., 2010	2010	fMRI		receiving warm temperature stimuli	MNI	42	0	-9				Boderline Personality Disorder	none medicated	43	28.7	adults only (>=18, but <=65)	20	general	23					self-harm (regardless of intent)
Niedtfeld et al., 2010	2010	fMRI		neutral valence picture viewing	MNI	42	42	-3				Boderline Personality Disorder	none medicated	43	28.7	adults only (>=18, but <=65)	20	general	23					self-harm (regardless of intent)
Niedtfeld et al., 2010	2010	fMRI		negative valence picture viewing	MNI	45	0	33				Boderline Personality Disorder	none medicated	43	28.7	adults only (>=18, but <=65)	20	general	23					self-harm (regardless of intent)
Niedtfeld et al., 2010	2010	fMRI		receiving hot temperature stimuli	MNI	48	27	27				Boderline Personality Disorder	none medicated	43	28.7	adults only (>=18, but <=65)	20	general	23					self-harm (regardless of intent)
Niedtfeld et al., 2012	2012	fMRI		negative or neutral picture viewing followed by painful or warm thermal stimuli	MNI	-51	24	27				Boderline Personality Disorder	none medicated	43	28.7	adults only (>=18, but <=65)	20	general	23					self-harm (regardless of intent)
Niedtfeld et al., 2012	2012	fMRI		negative or neutral picture viewing followed by painful or warm thermal stimuli	MNI	-45	0	-9				Boderline Personality Disorder	none medicated	43	28.7	adults only (>=18, but <=65)	20	general	23					self-harm (regardless of intent)
Niedtfeld et al., 2012	2012	fMRI		negative or neutral picture viewing followed by painful or warm thermal stimuli	MNI	-39	-21	42				Boderline Personality Disorder	none medicated	43	28.7	adults only (>=18, but <=65)	20	general	23					self-harm (regardless of intent)
Niedtfeld et al., 2012	2012	fMRI		negative or neutral picture viewing followed by painful or warm thermal stimuli	MNI	-36	-21	42				Boderline Personality Disorder	none medicated	43	28.7	adults only (>=18, but <=65)	20	general	23					self-harm (regardless of intent)
Niedtfeld et al., 2012	2012	fMRI		negative or neutral picture viewing followed by painful or warm thermal stimuli	MNI	-36	-6	60				Boderline Personality Disorder	none medicated	43	28.7	adults only (>=18, but <=65)	20	general	23					self-harm (regardless of intent)
Niedtfeld et al., 2012	2012	fMRI		negative or neutral picture viewing followed by painful or warm thermal stimuli	MNI	-36	-3	57				Boderline Personality Disorder	none medicated	43	28.7	adults only (>=18, but <=65)	20	general	23					self-harm (regardless of intent)
Niedtfeld et al., 2012	2012	fMRI		negative or neutral picture viewing followed by painful or warm thermal stimuli	MNI	-21	-48	-15				Boderline Personality Disorder	none medicated	43	28.7	adults only (>=18, but <=65)	20	general	23					self-harm (regardless of intent)
Niedtfeld et al., 2012	2012	fMRI		negative or neutral picture viewing followed by painful or warm thermal stimuli	MNI	-18	-3	9				Boderline Personality Disorder	none medicated	43	28.7	adults only (>=18, but <=65)	20	general	23					self-harm (regardless of intent)
Niedtfeld et al., 2012	2012	fMRI		negative or neutral picture viewing followed by painful or warm thermal stimuli	MNI	-15	-3	15				Boderline Personality Disorder	none medicated	43	28.7	adults only (>=18, but <=65)	20	general	23					self-harm (regardless of intent)
Niedtfeld et al., 2012	2012	fMRI		negative or neutral picture viewing followed by painful or warm thermal stimuli	MNI	-15	3	12				Boderline Personality Disorder	none medicated	43	28.7	adults only (>=18, but <=65)	20	general	23					self-harm (regardless of intent)
Niedtfeld et al., 2012	2012	fMRI		negative or neutral picture viewing followed by painful or warm thermal stimuli	MNI	-12	-66	3				Boderline Personality Disorder	none medicated	43	28.7	adults only (>=18, but <=65)	20	general	23					self-harm (regardless of intent)
Niedtfeld et al., 2012	2012	fMRI		negative or neutral picture viewing followed by painful or warm thermal stimuli	MNI	-12	-30	63				Boderline Personality Disorder	none medicated	43	28.7	adults only (>=18, but <=65)	20	general	23					self-harm (regardless of intent)
Niedtfeld et al., 2012	2012	fMRI		negative or neutral picture viewing followed by painful or warm thermal stimuli	MNI	-9	-42	60				Boderline Personality Disorder	none medicated	43	28.7	adults only (>=18, but <=65)	20	general	23					self-harm (regardless of intent)
Niedtfeld et al., 2012	2012	fMRI		negative or neutral picture viewing followed by painful or warm thermal stimuli	MNI	-9	-3	51				Boderline Personality Disorder	none medicated	43	28.7	adults only (>=18, but <=65)	20	general	23					self-harm (regardless of intent)
Niedtfeld et al., 2012	2012	fMRI		negative or neutral picture viewing followed by painful or warm thermal stimuli	MNI	-6	-21	72				Boderline Personality Disorder	none medicated	43	28.7	adults only (>=18, but <=65)	20	general	23					self-harm (regardless of intent)
Niedtfeld et al., 2012	2012	fMRI		negative or neutral picture viewing followed by painful or warm thermal stimuli	MNI	0	-39	66				Boderline Personality Disorder	none medicated	43	28.7	adults only (>=18, but <=65)	20	general	23					self-harm (regardless of intent)
Niedtfeld et al., 2012	2012	fMRI		negative or neutral picture viewing followed by painful or warm thermal stimuli	MNI	3	-60	30				Boderline Personality Disorder	none medicated	43	28.7	adults only (>=18, but <=65)	20	general	23					self-harm (regardless of intent)
Niedtfeld et al., 2012	2012	fMRI		negative or neutral picture viewing followed by painful or warm thermal stimuli	MNI	3	-36	66				Boderline Personality Disorder	none medicated	43	28.7	adults only (>=18, but <=65)	20	general	23					self-harm (regardless of intent)
Niedtfeld et al., 2012	2012	fMRI		negative or neutral picture viewing followed by painful or warm thermal stimuli	MNI	3	-6	72				Boderline Personality Disorder	none medicated	43	28.7	adults only (>=18, but <=65)	20	general	23					self-harm (regardless of intent)
Niedtfeld et al., 2012	2012	fMRI		negative or neutral picture viewing followed by painful or warm thermal stimuli	MNI	12	-48	39				Boderline Personality Disorder	none medicated	43	28.7	adults only (>=18, but <=65)	20	general	23					self-harm (regardless of intent)
Niedtfeld et al., 2012	2012	fMRI		negative or neutral picture viewing followed by painful or warm thermal stimuli	MNI	12	-27	39				Boderline Personality Disorder	none medicated	43	28.7	adults only (>=18, but <=65)	20	general	23					self-harm (regardless of intent)
Niedtfeld et al., 2012	2012	fMRI		negative or neutral picture viewing followed by painful or warm thermal stimuli	MNI	12	-21	42				Boderline Personality Disorder	none medicated	43	28.7	adults only (>=18, but <=65)	20	general	23					self-harm (regardless of intent)
Niedtfeld et al., 2012	2012	fMRI		negative or neutral picture viewing followed by painful or warm thermal stimuli	MNI	12	-21	42				Boderline Personality Disorder	none medicated	43	28.7	adults only (>=18, but <=65)	20	general	23					self-harm (regardless of intent)
Niedtfeld et al., 2012	2012	fMRI		negative or neutral picture viewing followed by painful or warm thermal stimuli	MNI	15	-75	33				Boderline Personality Disorder	none medicated	43	28.7	adults only (>=18, but <=65)	20	general	23					self-harm (regardless of intent)
Niedtfeld et al., 2012	2012	fMRI		negative or neutral picture viewing followed by painful or warm thermal stimuli	MNI	15	-48	-3				Boderline Personality Disorder	none medicated	43	28.7	adults only (>=18, but <=65)	20	general	23					self-harm (regardless of intent)
Niedtfeld et al., 2012	2012	fMRI		negative or neutral picture viewing followed by painful or warm thermal stimuli	MNI	15	-39	63				Boderline Personality Disorder	none medicated	43	28.7	adults only (>=18, but <=65)	20	general	23					self-harm (regardless of intent)
Niedtfeld et al., 2012	2012	fMRI		negative or neutral picture viewing followed by painful or warm thermal stimuli	MNI	18	-66	18				Boderline Personality Disorder	none medicated	43	28.7	adults only (>=18, but <=65)	20	general	23					self-harm (regardless of intent)
Niedtfeld et al., 2012	2012	fMRI		negative or neutral picture viewing followed by painful or warm thermal stimuli	MNI	24	-6	3				Boderline Personality Disorder	none medicated	43	28.7	adults only (>=18, but <=65)	20	general	23					self-harm (regardless of intent)
Niedtfeld et al., 2012	2012	fMRI		negative or neutral picture viewing followed by painful or warm thermal stimuli	MNI	27	-9	-6				Boderline Personality Disorder	none medicated	43	28.7	adults only (>=18, but <=65)	20	general	23					self-harm (regardless of intent)
Niedtfeld et al., 2012	2012	fMRI		negative or neutral picture viewing followed by painful or warm thermal stimuli	MNI	27	-9	-6				Boderline Personality Disorder	none medicated	43	28.7	adults only (>=18, but <=65)	20	general	23					self-harm (regardless of intent)
Niedtfeld et al., 2012	2012	fMRI		negative or neutral picture viewing followed by painful or warm thermal stimuli	MNI	30	12	42				Boderline Personality Disorder	none medicated	43	28.7	adults only (>=18, but <=65)	20	general	23					self-harm (regardless of intent)
Niedtfeld et al., 2012	2012	fMRI		negative or neutral picture viewing followed by painful or warm thermal stimuli	MNI	30	15	48				Boderline Personality Disorder	none medicated	43	28.7	adults only (>=18, but <=65)	20	general	23					self-harm (regardless of intent)
Niedtfeld et al., 2012	2012	fMRI		negative or neutral picture viewing followed by painful or warm thermal stimuli	MNI	30	18	48				Boderline Personality Disorder	none medicated	43	28.7	adults only (>=18, but <=65)	20	general	23					self-harm (regardless of intent)
Niedtfeld et al., 2012	2012	fMRI		negative or neutral picture viewing followed by painful or warm thermal stimuli	MNI	42	-30	36				Boderline Personality Disorder	none medicated	43	28.7	adults only (>=18, but <=65)	20	general	23					self-harm (regardless of intent)
Niedtfeld et al., 2012	2012	fMRI		negative or neutral picture viewing followed by painful or warm thermal stimuli	MNI	42	-30	39				Boderline Personality Disorder	none medicated	43	28.7	adults only (>=18, but <=65)	20	general	23					self-harm (regardless of intent)
Niedtfeld et al., 2012	2012	fMRI		negative or neutral picture viewing followed by painful or warm thermal stimuli	MNI	42	12	42				Boderline Personality Disorder	none medicated	43	28.7	adults only (>=18, but <=65)	20	general	23					self-harm (regardless of intent)
Oli� et al., 2017	2017	fMRI		Cyberball Game	Talairach	-39	-36	18				Major Depressive Disorder	some medicated	105	38.59	adults only (>=18, but <=65)	36	clinical	41	general	28			suicide attempt
Oli� et al., 2017	2017	fMRI		Cyberball Game	Talairach	-39	-16	13				Major Depressive Disorder	some medicated	105	38.59	adults only (>=18, but <=65)	36	clinical	41	general	28			suicide attempt
Olvet et al., 2014	2014	DTI			MNI	21	21	52				Major Depressive Disorder	none medicated	98	33.42	adults only (>=18, but <=65)	13	clinical	39					suicide attempt
Oquendo et al., 2003	2003	PET	placebo	fenfluramine injection	did not say	-40	-48	-34				Major Depressive Disorder	none medicated	25	38.4	adults only (>=18, but <=65)	16	SITB	9					suicide attempt
Oquendo et al., 2003	2003	PET	placebo	fenfluramine injection	did not say	-14	-60	-40				Major Depressive Disorder	none medicated	25	38.4	adults only (>=18, but <=65)	16	SITB	9					suicide attempt
Oquendo et al., 2003	2003	PET	placebo	fenfluramine injection	did not say	-14	48	38				Major Depressive Disorder	none medicated	25	38.4	adults only (>=18, but <=65)	16	SITB	9					suicide attempt
Oquendo et al., 2003	2003	PET	fenfluramine	fenfluramine injection	did not say	-12	16	44				Major Depressive Disorder	none medicated	25	38.4	adults only (>=18, but <=65)	16	SITB	9					suicide attempt
Oquendo et al., 2003	2003	PET	fenfluramine	fenfluramine injection	did not say	-10	6	48				Major Depressive Disorder	none medicated	25	38.4	adults only (>=18, but <=65)	16	SITB	9					suicide attempt
Oquendo et al., 2003	2003	PET	placebo	fenfluramine injection	did not say	-6	-52	-32				Major Depressive Disorder	none medicated	25	38.4	adults only (>=18, but <=65)	16	SITB	9					suicide attempt
Oquendo et al., 2003	2003	PET	placebo	fenfluramine injection	did not say	4	50	38				Major Depressive Disorder	none medicated	25	38.4	adults only (>=18, but <=65)	16	SITB	9					suicide attempt
Oquendo et al., 2003	2003	PET	fenfluramine	fenfluramine injection	did not say	24	-4	50				Major Depressive Disorder	none medicated	25	38.4	adults only (>=18, but <=65)	16	SITB	9					suicide attempt
Oquendo et al., 2003	2003	PET	placebo	fenfluramine injection	did not say	58	12	34				Major Depressive Disorder	none medicated	25	38.4	adults only (>=18, but <=65)	16	SITB	9					suicide attempt
Osuch et al., 2014	2014	fMRI		self-administered cold stimuli	MNI	-22	-68	8					some medicated	28	20.54	mixed adolescents and adults	13	clinical	15					NSSI
Osuch et al., 2014	2014	fMRI		self-administered cold stimuli	MNI	-18	-76	30					some medicated	28	20.54	mixed adolescents and adults	13	clinical	15					NSSI
Osuch et al., 2014	2014	fMRI		self-administered cold stimuli	MNI	-16	-30	-8					some medicated	28	20.54	mixed adolescents and adults	13	clinical	15					NSSI
Osuch et al., 2014	2014	fMRI		self-administered cold stimuli	MNI	-14	-32	-20					some medicated	28	20.54	mixed adolescents and adults	13	clinical	15					NSSI
Osuch et al., 2014	2014	fMRI		self-administered and experimenter-administered cold or cool stimuli	MNI	-8	-82	44					some medicated	28	20.54	mixed adolescents and adults	13	clinical	15					NSSI
Osuch et al., 2014	2014	fMRI		self-administered cold stimuli	MNI	-8	-72	14					some medicated	28	20.54	mixed adolescents and adults	13	clinical	15					NSSI
Osuch et al., 2014	2014	fMRI		self-administered cold stimuli	MNI	-8	-28	-16					some medicated	28	20.54	mixed adolescents and adults	13	clinical	15					NSSI
Osuch et al., 2014	2014	fMRI		self-administered cold stimuli	MNI	-2	-60	6					some medicated	28	20.54	mixed adolescents and adults	13	clinical	15					NSSI
Osuch et al., 2014	2014	fMRI		self-administered cold stimuli	MNI	-2	-52	-14					some medicated	28	20.54	mixed adolescents and adults	13	clinical	15					NSSI
Osuch et al., 2014	2014	fMRI		self-administered cold stimuli	MNI	-2	-44	-2					some medicated	28	20.54	mixed adolescents and adults	13	clinical	15					NSSI
Osuch et al., 2014	2014	fMRI		self-administered cold stimuli	MNI	-2	-38	-12					some medicated	28	20.54	mixed adolescents and adults	13	clinical	15					NSSI
Osuch et al., 2014	2014	fMRI		self-administered and experimenter-administered cold or cool stimuli	MNI	2	-90	32					some medicated	28	20.54	mixed adolescents and adults	13	clinical	15					NSSI
Osuch et al., 2014	2014	fMRI		self-administered cold stimuli	MNI	2	-76	24					some medicated	28	20.54	mixed adolescents and adults	13	clinical	15					NSSI
Osuch et al., 2014	2014	fMRI		self-administered and experimenter-administered cold or cool stimuli	MNI	4	-94	20					some medicated	28	20.54	mixed adolescents and adults	13	clinical	15					NSSI
Osuch et al., 2014	2014	fMRI		self-administered cold stimuli	MNI	8	-20	20					some medicated	28	20.54	mixed adolescents and adults	13	clinical	15					NSSI
Osuch et al., 2014	2014	fMRI		self-administered cold stimuli	MNI	8	-18	8					some medicated	28	20.54	mixed adolescents and adults	13	clinical	15					NSSI
Osuch et al., 2014	2014	fMRI		self-administered and experimenter-administered cold or cool stimuli	MNI	8	42	30					some medicated	28	20.54	mixed adolescents and adults	13	clinical	15					NSSI
Osuch et al., 2014	2014	fMRI		self-administered cold stimuli	MNI	10	-24	30					some medicated	28	20.54	mixed adolescents and adults	13	clinical	15					NSSI
Osuch et al., 2014	2014	fMRI		self-administered cold stimuli	MNI	12	-78	42					some medicated	28	20.54	mixed adolescents and adults	13	clinical	15					NSSI
Osuch et al., 2014	2014	fMRI		self-administered cold stimuli	MNI	12	-64	40					some medicated	28	20.54	mixed adolescents and adults	13	clinical	15					NSSI
Osuch et al., 2014	2014	fMRI		self-administered cold stimuli	MNI	12	-2	10					some medicated	28	20.54	mixed adolescents and adults	13	clinical	15					NSSI
Osuch et al., 2014	2014	fMRI		self-administered and experimenter-administered cold or cool stimuli	MNI	16	-92	34					some medicated	28	20.54	mixed adolescents and adults	13	clinical	15					NSSI
Osuch et al., 2014	2014	fMRI		self-administered and experimenter-administered cold or cool stimuli	MNI	16	-10	-20					some medicated	28	20.54	mixed adolescents and adults	13	clinical	15					NSSI
Osuch et al., 2014	2014	fMRI		self-administered and experimenter-administered cold or cool stimuli	MNI	18	-98	22					some medicated	28	20.54	mixed adolescents and adults	13	clinical	15					NSSI
Osuch et al., 2014	2014	fMRI		self-administered cold stimuli	MNI	18	-68	14					some medicated	28	20.54	mixed adolescents and adults	13	clinical	15					NSSI
Osuch et al., 2014	2014	fMRI		self-administered cold stimuli	MNI	18	-52	32					some medicated	28	20.54	mixed adolescents and adults	13	clinical	15					NSSI
Osuch et al., 2014	2014	fMRI		self-administered and experimenter-administered cold or cool stimuli	MNI	18	34	-16					some medicated	28	20.54	mixed adolescents and adults	13	clinical	15					NSSI
Osuch et al., 2014	2014	fMRI		self-administered cold stimuli	MNI	20	-76	34					some medicated	28	20.54	mixed adolescents and adults	13	clinical	15					NSSI
Osuch et al., 2014	2014	fMRI		self-administered cold stimuli	MNI	22	-10	20					some medicated	28	20.54	mixed adolescents and adults	13	clinical	15					NSSI
Osuch et al., 2014	2014	fMRI		self-administered and experimenter-administered cold or cool stimuli	MNI	24	42	-10					some medicated	28	20.54	mixed adolescents and adults	13	clinical	15					NSSI
Osuch et al., 2014	2014	fMRI		self-administered and experimenter-administered cold or cool stimuli	MNI	28	8	-20					some medicated	28	20.54	mixed adolescents and adults	13	clinical	15					NSSI
Osuch et al., 2014	2014	fMRI		self-administered cold stimuli	MNI	36	-56	34					some medicated	28	20.54	mixed adolescents and adults	13	clinical	15					NSSI
Osuch et al., 2014	2014	fMRI		self-administered and experimenter-administered cold or cool stimuli	MNI	38	6	-26					some medicated	28	20.54	mixed adolescents and adults	13	clinical	15					NSSI
Osuch et al., 2014	2014	fMRI		self-administered cold stimuli	MNI	44	-62	40					some medicated	28	20.54	mixed adolescents and adults	13	clinical	15					NSSI
Osuch et al., 2014	2014	fMRI		self-administered cold stimuli	MNI	56	-48	36					some medicated	28	20.54	mixed adolescents and adults	13	clinical	15					NSSI
Pan et al., 2011	2011	fMRI		Go and no-go task	MNI	-30	12	18				Major Depressive Disorder	some medicated	44	15.77	children/adolescents only (<18)	15	clinical	15	general	14			suicide attempt
Pan et al., 2011	2011	fMRI		Go and no-go task	MNI	-18	30	18				Major Depressive Disorder	some medicated	44	15.77	children/adolescents only (<18)	15	clinical	15	general	14			suicide attempt
Pan et al., 2011	2011	fMRI		Go and no-go task	MNI	15	15	42				Major Depressive Disorder	some medicated	44	15.77	children/adolescents only (<18)	15	clinical	15	general	14			suicide attempt
Pan et al., 2015	2015	MRI			did not say	-32	11	-38				Major Depressive Disorder	some medicated	100		children/adolescents only (<18)	28	clinical	31					suicide attempt
Pan et al., 2015	2015	MRI			did not say	-30	12	38				Major Depressive Disorder	some medicated	100		children/adolescents only (<18)	28	clinical	31					suicide attempt
Pan et al., 2015	2015	MRI			did not say	36	-28	-17				Major Depressive Disorder	some medicated	100		children/adolescents only (<18)	28	clinical	31					suicide attempt
Pan et al., 2015	2015	MRI			did not say	-60	-50	20				Major Depressive Disorder	some medicated	100		children/adolescents only (<18)	28	general	41					suicide attempt
Pan et al., 2015	2015	MRI			did not say	-41	-11	-31				Major Depressive Disorder	some medicated	100		children/adolescents only (<18)	28	general	41					suicide attempt
Pan et al., 2015	2015	MRI			did not say	-37	-8	-20				Major Depressive Disorder	some medicated	100		children/adolescents only (<18)	28	general	41					suicide attempt
Pan et al., 2015	2015	MRI			did not say	-30	15	40				Major Depressive Disorder	some medicated	100		children/adolescents only (<18)	28	general	41					suicide attempt
Pan et al., 2015	2015	MRI			did not say	-21	-97	12				Major Depressive Disorder	some medicated	100		children/adolescents only (<18)	28	general	41					suicide attempt
Pan et al., 2015	2015	MRI			did not say	-21	53	-4				Major Depressive Disorder	some medicated	100		children/adolescents only (<18)	28	general	41					suicide attempt
Pan et al., 2015	2015	MRI			did not say	-14	38	17				Major Depressive Disorder	some medicated	100		children/adolescents only (<18)	28	general	41					suicide attempt
Pan et al., 2015	2015	MRI			did not say	-10	-42	44				Major Depressive Disorder	some medicated	100		children/adolescents only (<18)	28	general	41					suicide attempt
Pan et al., 2015	2015	MRI			did not say	27	21	36				Major Depressive Disorder	some medicated	100		children/adolescents only (<18)	28	general	41					suicide attempt
Pan et al., 2015	2015	MRI			did not say	35	13	-41				Major Depressive Disorder	some medicated	100		children/adolescents only (<18)	28	general	41					suicide attempt
Pan et al., 2015	2015	MRI			did not say	36	-7	-20				Major Depressive Disorder	some medicated	100		children/adolescents only (<18)	28	general	41					suicide attempt
Pan et al., 2015	2015	MRI			did not say	45	-22	14				Major Depressive Disorder	some medicated	100		children/adolescents only (<18)	28	general	41					suicide attempt
Pan et al., 2015	2015	MRI			did not say	51	-4	-25				Major Depressive Disorder	some medicated	100		children/adolescents only (<18)	28	general	41					suicide attempt
Pan, Hassel et al., 2013	2013	fMRI	viewing faces with 0% happy intensity	viewing faces with anger, happy, neutral expressions	MNI	-54	-27	36				Major Depressive Disorder	some medicated	44	15.77	children/adolescents only (<18)	14	clinical	15					suicide attempt
Pan, Hassel et al., 2013	2013	fMRI	viewing faces with 0% happy intensity	viewing faces with anger, happy, neutral expressions	MNI	-54	-15	15				Major Depressive Disorder	some medicated	44	15.77	children/adolescents only (<18)	14	clinical	15					suicide attempt
Pan, Hassel et al., 2013	2013	fMRI	viewing faces with 50% anger intensity	viewing faces with anger, happy, neutral expressions	MNI	-45	-24	39				Major Depressive Disorder	some medicated	44	15.77	children/adolescents only (<18)	14	clinical	15					suicide attempt
Pan, Hassel et al., 2013	2013	fMRI	viewing faces with 0% anger intensity	viewing faces with anger, happy, neutral expressions	MNI	-36	-54	-6				Major Depressive Disorder	some medicated	44	15.77	children/adolescents only (<18)	14	clinical	15					suicide attempt
Pan, Hassel et al., 2013	2013	fMRI	viewing faces with 50% anger intensity	viewing faces with anger, happy, neutral expressions	MNI	-36	-39	21				Major Depressive Disorder	some medicated	44	15.77	children/adolescents only (<18)	14	clinical	15					suicide attempt
Pan, Hassel et al., 2013	2013	fMRI	viewing faces with 100% happy intensity	viewing faces with anger, happy, neutral expressions	MNI	-33	-18	51				Major Depressive Disorder	some medicated	44	15.77	children/adolescents only (<18)	14	clinical	15					suicide attempt
Pan, Hassel et al., 2013	2013	fMRI	viewing faces with 0% happy intensity	viewing faces with anger, happy, neutral expressions	MNI	-30	0	36				Major Depressive Disorder	some medicated	44	15.77	children/adolescents only (<18)	14	clinical	15					suicide attempt
Pan, Hassel et al., 2013	2013	fMRI	viewing faces with 50% anger intensity	viewing faces with anger, happy, neutral expressions	MNI	-18	27	27				Major Depressive Disorder	some medicated	44	15.77	children/adolescents only (<18)	14	clinical	15					suicide attempt
Pan, Hassel et al., 2013	2013	fMRI	viewing faces with 100% anger intensity	viewing faces with anger, happy, neutral expressions	MNI	-18	27	27				Major Depressive Disorder	some medicated	44	15.77	children/adolescents only (<18)	14	clinical	15					suicide attempt
Pan, Hassel et al., 2013	2013	fMRI	viewing faces with 50% anger intensity	viewing faces with anger, happy, neutral expressions	MNI	-15	-27	63				Major Depressive Disorder	some medicated	44	15.77	children/adolescents only (<18)	14	clinical	15					suicide attempt
Pan, Hassel et al., 2013	2013	fMRI	viewing faces with 50% happy intensity	viewing faces with anger, happy, neutral expressions	MNI	6	-27	21				Major Depressive Disorder	some medicated	44	15.77	children/adolescents only (<18)	14	clinical	15					suicide attempt
Pan, Hassel et al., 2013	2013	fMRI	viewing faces with 50% anger intensity	viewing faces with anger, happy, neutral expressions	MNI	12	-69	3				Major Depressive Disorder	some medicated	44	15.77	children/adolescents only (<18)	14	clinical	15					suicide attempt
Pan, Hassel et al., 2013	2013	fMRI	viewing faces with 50% anger intensity	viewing faces with anger, happy, neutral expressions	MNI	15	-33	54				Major Depressive Disorder	some medicated	44	15.77	children/adolescents only (<18)	14	clinical	15					suicide attempt
Pan, Hassel et al., 2013	2013	fMRI	viewing faces with 50% anger intensity	viewing faces with anger, happy, neutral expressions	MNI	18	21	42				Major Depressive Disorder	some medicated	44	15.77	children/adolescents only (<18)	14	clinical	15					suicide attempt
Pan, Hassel et al., 2013	2013	fMRI	viewing faces with 50% anger intensity	viewing faces with anger, happy, neutral expressions	MNI	36	-45	-9				Major Depressive Disorder	some medicated	44	15.77	children/adolescents only (<18)	14	clinical	15					suicide attempt
Pan, Hassel et al., 2013	2013	fMRI	viewing faces with 100% anger intensity	viewing faces with anger, happy, neutral expressions	MNI	36	-6	18				Major Depressive Disorder	some medicated	44	15.77	children/adolescents only (<18)	14	clinical	15					suicide attempt
Pan, Hassel et al., 2013	2013	fMRI	viewing faces with 50% anger intensity	viewing faces with anger, happy, neutral expressions	MNI	36	45	-9				Major Depressive Disorder	some medicated	44	15.77	children/adolescents only (<18)	14	clinical	15					suicide attempt
Pan, Hassel et al., 2013	2013	fMRI	viewing faces with 50% anger intensity	viewing faces with anger, happy, neutral expressions	MNI	39	-6	-9				Major Depressive Disorder	some medicated	44	15.77	children/adolescents only (<18)	14	clinical	15					suicide attempt
Pan, Hassel et al., 2013	2013	fMRI	viewing faces with 50% anger intensity	viewing faces with anger, happy, neutral expressions	MNI	45	-24	27				Major Depressive Disorder	some medicated	44	15.77	children/adolescents only (<18)	14	clinical	15					suicide attempt
Pan, Hassel et al., 2013	2013	fMRI	viewing faces with 100% happy intensity	viewing faces with anger, happy, neutral expressions	MNI	57	-15	48				Major Depressive Disorder	some medicated	44	15.77	children/adolescents only (<18)	14	clinical	15					suicide attempt
Pan, Hassel et al., 2013	2013	fMRI	viewing faces with 50% happy intensity	viewing faces with anger, happy, neutral expressions	MNI	57	-15	48				Major Depressive Disorder	some medicated	44	15.77	children/adolescents only (<18)	14	clinical	15					suicide attempt
Pan, Hassel et al., 2013	2013	fMRI	viewing faces with 100% happy intensity	viewing faces with anger, happy, neutral expressions	MNI	57	-15	48				Major Depressive Disorder	some medicated	44	15.77	children/adolescents only (<18)	14	clinical	15					suicide attempt
Pan, Hassel et al., 2013	2013	fMRI	viewing faces with 50% anger intensity	viewing faces with anger, happy, neutral expressions	MNI	-36	-39	21				Major Depressive Disorder	some medicated	44	15.77	children/adolescents only (<18)	14	general	15					suicide attempt
Pan, Hassel et al., 2013	2013	fMRI	viewing faces with 100% happy intensity	viewing faces with anger, happy, neutral expressions	MNI	-33	-18	51				Major Depressive Disorder	some medicated	44	15.77	children/adolescents only (<18)	14	general	15					suicide attempt
Pan, Hassel et al., 2013	2013	fMRI	viewing faces with 50% happy intensity	viewing faces with anger, happy, neutral expressions	MNI	-33	-18	51				Major Depressive Disorder	some medicated	44	15.77	children/adolescents only (<18)	14	general	15					suicide attempt
Pan, Hassel et al., 2013	2013	fMRI	viewing faces with 0% happy intensity	viewing faces with anger, happy, neutral expressions	MNI	-33	-18	51				Major Depressive Disorder	some medicated	44	15.77	children/adolescents only (<18)	14	general	15					suicide attempt
Pan, Hassel et al., 2013	2013	fMRI	viewing faces with 50% happy intensity	viewing faces with anger, happy, neutral expressions	MNI	-30	0	36				Major Depressive Disorder	some medicated	44	15.77	children/adolescents only (<18)	14	general	15					suicide attempt
Pan, Hassel et al., 2013	2013	fMRI	viewing faces with 0% happy intensity	viewing faces with anger, happy, neutral expressions	MNI	-24	48	-6				Major Depressive Disorder	some medicated	44	15.77	children/adolescents only (<18)	14	general	15					suicide attempt
Pan, Hassel et al., 2013	2013	fMRI	viewing faces with 100% anger intensity	viewing faces with anger, happy, neutral expressions	MNI	-18	27	27				Major Depressive Disorder	some medicated	44	15.77	children/adolescents only (<18)	14	general	15					suicide attempt
Pan, Hassel et al., 2013	2013	fMRI	viewing faces with 50% anger intensity	viewing faces with anger, happy, neutral expressions	MNI	-15	-27	63				Major Depressive Disorder	some medicated	44	15.77	children/adolescents only (<18)	14	general	15					suicide attempt
Pan, Hassel et al., 2013	2013	fMRI	viewing faces with 100% happy intensity	viewing faces with anger, happy, neutral expressions	MNI	0	-57	36				Major Depressive Disorder	some medicated	44	15.77	children/adolescents only (<18)	14	general	15					suicide attempt
Pan, Hassel et al., 2013	2013	fMRI	viewing faces with 100% happy intensity	viewing faces with anger, happy, neutral expressions	MNI	6	-27	21				Major Depressive Disorder	some medicated	44	15.77	children/adolescents only (<18)	14	general	15					suicide attempt
Pan, Hassel et al., 2013	2013	fMRI	viewing faces with 100% anger intensity	viewing faces with anger, happy, neutral expressions	MNI	15	-33	54				Major Depressive Disorder	some medicated	44	15.77	children/adolescents only (<18)	14	general	15					suicide attempt
Pan, Hassel et al., 2013	2013	fMRI	viewing faces with 0% anger intensity	viewing faces with anger, happy, neutral expressions	MNI	18	21	42				Major Depressive Disorder	some medicated	44	15.77	children/adolescents only (<18)	14	general	15					suicide attempt
Pan, Hassel et al., 2013	2013	fMRI	viewing faces with 0% happy intensity	viewing faces with anger, happy, neutral expressions	MNI	18	48	-3				Major Depressive Disorder	some medicated	44	15.77	children/adolescents only (<18)	14	general	15					suicide attempt
Pan, Hassel et al., 2013	2013	fMRI	viewing faces with 100% happy intensity	viewing faces with anger, happy, neutral expressions	MNI	21	-48	36				Major Depressive Disorder	some medicated	44	15.77	children/adolescents only (<18)	14	general	15					suicide attempt
Pan, Hassel et al., 2013	2013	fMRI	viewing faces with 100% anger intensity	viewing faces with anger, happy, neutral expressions	MNI	36	-6	18				Major Depressive Disorder	some medicated	44	15.77	children/adolescents only (<18)	14	general	15					suicide attempt
Pan, Hassel et al., 2013	2013	fMRI	viewing faces with 50% anger intensity	viewing faces with anger, happy, neutral expressions	MNI	45	-24	27				Major Depressive Disorder	some medicated	44	15.77	children/adolescents only (<18)	14	general	15					suicide attempt
Pan, Hassel et al., 2013	2013	fMRI	viewing faces with 50% happy intensity	viewing faces with anger, happy, neutral expressions	MNI	57	-15	48				Major Depressive Disorder	some medicated	44	15.77	children/adolescents only (<18)	14	general	15					suicide attempt
Pan, Segreti, et al., 2013	2013	fMRI	high risk block 1	Iowa Gambling Task	MNI	-33	-66	30				Major Depressive Disorder	some medicated	42	15.74	children/adolescents only (<18)	15	clinical	14					suicide attempt
Pan, Segreti, et al., 2013	2013	fMRI	high risk block 3	Iowa Gambling Task	MNI	-33	-66	30				Major Depressive Disorder	some medicated	42	15.74	children/adolescents only (<18)	15	clinical	14					suicide attempt
Pan, Segreti, et al., 2013	2013	fMRI	low risk block 2	Iowa Gambling Task	MNI	-33	-66	30				Major Depressive Disorder	some medicated	42	15.74	children/adolescents only (<18)	15	clinical	14					suicide attempt
Pan, Segreti, et al., 2013	2013	fMRI	low risk block 2	Iowa Gambling Task	MNI	-27	-21	-12				Major Depressive Disorder	some medicated	42	15.74	children/adolescents only (<18)	15	clinical	14					suicide attempt
Pan, Segreti, et al., 2013	2013	fMRI	high risk block 3	Iowa Gambling Task	MNI	3	-21	18				Major Depressive Disorder	some medicated	42	15.74	children/adolescents only (<18)	15	clinical	14					suicide attempt
Pan, Segreti, et al., 2013	2013	fMRI	high risk block 3	Iowa Gambling Task	MNI	21	54	3				Major Depressive Disorder	some medicated	42	15.74	children/adolescents only (<18)	15	clinical	14					suicide attempt
Pan, Segreti, et al., 2013	2013	fMRI	low risk block 3	Iowa Gambling Task	MNI	-42	-42	-9				Major Depressive Disorder	some medicated	42	15.74	children/adolescents only (<18)	15	general	13					suicide attempt
Pan, Segreti, et al., 2013	2013	fMRI	low risk block 3	Iowa Gambling Task	MNI	-33	-66	30				Major Depressive Disorder	some medicated	42	15.74	children/adolescents only (<18)	15	general	13					suicide attempt
Pan, Segreti, et al., 2013	2013	fMRI	high risk block 2	Iowa Gambling Task	MNI	-27	-21	-12				Major Depressive Disorder	some medicated	42	15.74	children/adolescents only (<18)	15	general	13					suicide attempt
Pan, Segreti, et al., 2013	2013	fMRI	low risk block 3	Iowa Gambling Task	MNI	-27	-21	-12				Major Depressive Disorder	some medicated	42	15.74	children/adolescents only (<18)	15	general	13					suicide attempt
Pan, Segreti, et al., 2013	2013	fMRI	low risk block 3	Iowa Gambling Task	MNI	0	9	18				Major Depressive Disorder	some medicated	42	15.74	children/adolescents only (<18)	15	general	13					suicide attempt
Pan, Segreti, et al., 2013	2013	fMRI	low risk block 1	Iowa Gambling Task	MNI	21	54	3				Major Depressive Disorder	some medicated	42	15.74	children/adolescents only (<18)	15	general	13					suicide attempt
Pan, Segreti, et al., 2013	2013	fMRI	low risk block 2	Iowa Gambling Task	MNI	36	-54	3				Major Depressive Disorder	some medicated	42	15.74	children/adolescents only (<18)	15	general	13					suicide attempt
Peng et al., 2014	2014	MRI			MNI	-2	-21	28				Major Depressive Disorder	some medicated	66	29	adults only (>=18, but <=65)	20	clinical	18	general	28			suicide attempt
Peng et al., 2014	2014	MRI			MNI	39	-39	60				Major Depressive Disorder	some medicated	66	29	adults only (>=18, but <=65)	20	clinical	18	general	28			suicide attempt
Peng et al., 2014	2014	MRI			MNI	60	-53	-8				Major Depressive Disorder	some medicated	66	29	adults only (>=18, but <=65)	20	clinical	18	general	28			suicide attempt
Plener et al., 2012	2012	fMRI	NSSI pictures	viewing IAPS pictures and NSSI pictures	MNI	-46	-47	55					some medicated	18	15.1	children/adolescents only (<18)	9	general	9					NSSI
Plener et al., 2012	2012	fMRI	NSSI pictures	viewing IAPS pictures and NSSI pictures	MNI	-31	32	-16					some medicated	18	15.1	children/adolescents only (<18)	9	general	9					NSSI
Plener et al., 2012	2012	fMRI	baseline (all pictures)	viewing IAPS pictures and NSSI pictures	MNI	-28	-62	51					some medicated	18	15.1	children/adolescents only (<18)	9	general	9					NSSI
Plener et al., 2012	2012	fMRI	NSSI pictures	viewing IAPS pictures and NSSI pictures	MNI	-28	36	-4					some medicated	18	15.1	children/adolescents only (<18)	9	general	9					NSSI
Plener et al., 2012	2012	fMRI	arousal IAPS pictures	viewing IAPS pictures and NSSI pictures	MNI	-24	-47	30					some medicated	18	15.1	children/adolescents only (<18)	9	general	9					NSSI
Plener et al., 2012	2012	fMRI	baseline (all pictures)	viewing IAPS pictures and NSSI pictures	MNI	-24	-18	-21					some medicated	18	15.1	children/adolescents only (<18)	9	general	9					NSSI
Plener et al., 2012	2012	fMRI	arousal IAPS pictures	viewing IAPS pictures and NSSI pictures	MNI	-13	-87	21					some medicated	18	15.1	children/adolescents only (<18)	9	general	9					NSSI
Plener et al., 2012	2012	fMRI	NSSI pictures	viewing IAPS pictures and NSSI pictures	MNI	-10	46	-12					some medicated	18	15.1	children/adolescents only (<18)	9	general	9					NSSI
Plener et al., 2012	2012	fMRI	baseline (all pictures)	viewing IAPS pictures and NSSI pictures	MNI	-2	7	26					some medicated	18	15.1	children/adolescents only (<18)	9	general	9					NSSI
Plener et al., 2012	2012	fMRI	arousal IAPS pictures	viewing IAPS pictures and NSSI pictures	MNI	5	-54	-50					some medicated	18	15.1	children/adolescents only (<18)	9	general	9					NSSI
Plener et al., 2012	2012	fMRI	baseline (all pictures)	viewing IAPS pictures and NSSI pictures	MNI	12	-72	-25					some medicated	18	15.1	children/adolescents only (<18)	9	general	9					NSSI
Plener et al., 2012	2012	fMRI	baseline (all pictures)	viewing IAPS pictures and NSSI pictures	MNI	16	0	-25					some medicated	18	15.1	children/adolescents only (<18)	9	general	9					NSSI
Plener et al., 2012	2012	fMRI	arousal IAPS pictures	viewing IAPS pictures and NSSI pictures	MNI	23	-58	-50					some medicated	18	15.1	children/adolescents only (<18)	9	general	9					NSSI
Plener et al., 2012	2012	fMRI	NSSI pictures	viewing IAPS pictures and NSSI pictures	MNI	41	-72	26					some medicated	18	15.1	children/adolescents only (<18)	9	general	9					NSSI
Plener et al., 2012	2012	fMRI	emotional IAPS pictures	viewing IAPS pictures and NSSI pictures	MNI	59	32	13					some medicated	18	15.1	children/adolescents only (<18)	9	general	9					NSSI
Potvin et al., 2018	2018	fMRI	inflation	Balloon Analog Risk Task	Talairach	18	-85	1				Schizophrenia	some medicated	53	33.82	adults only (>=18, but <=65)	13	clinical	19					suicide ideation
Potvin et al., 2018	2018	fMRI	inflation	Balloon Analog Risk Task	Talairach	18	-64	-20				Schizophrenia	some medicated	53	33.82	adults only (>=18, but <=65)	13	clinical	19					suicide ideation
Potvin et al., 2018	2018	fMRI	success	Balloon Analog Risk Task	Talairach	18	44	7				Schizophrenia	some medicated	53	33.82	adults only (>=18, but <=65)	13	clinical	19					suicide ideation
Potvin et al., 2018	2018	fMRI	inflation	Balloon Analog Risk Task	Talairach	-51	-1	-8				Schizophrenia	some medicated	53	33.82	adults only (>=18, but <=65)	13	general	21					suicide ideation
Potvin et al., 2018	2018	fMRI	success	Balloon Analog Risk Task	Talairach	-30	-88	-2				Schizophrenia	some medicated	53	33.82	adults only (>=18, but <=65)	13	general	21					suicide ideation
Potvin et al., 2018	2018	fMRI	success	Balloon Analog Risk Task	Talairach	18	-76	31				Schizophrenia	some medicated	53	33.82	adults only (>=18, but <=65)	13	general	21					suicide ideation
Potvin et al., 2018	2018	fMRI	success	Balloon Analog Risk Task	Talairach	18	47	10				Schizophrenia	some medicated	53	33.82	adults only (>=18, but <=65)	13	general	21					suicide ideation
Potvin et al., 2018	2018	fMRI	success	Balloon Analog Risk Task	Talairach	21	-64	-23				Schizophrenia	some medicated	53	33.82	adults only (>=18, but <=65)	13	general	21					suicide ideation
Quevedo et al., 2016	2016	fMRI	all conditions	Interpersonal Self-Processing task	MNI	-30	-34	-12				Depression	some medicated	123	14.75	children/adolescents only (<18)	50	clinical	36	general	37			NSSI
Quevedo et al., 2016	2016	fMRI	all conditions	Interpersonal Self-Processing task	MNI	-20	-88	-18				Depression	some medicated	123	14.75	children/adolescents only (<18)	50	clinical	36	general	37			NSSI
Quevedo et al., 2016	2016	fMRI	mother's point of view	Interpersonal Self-Processing task	MNI	-18	-32	-16				Depression	some medicated	123	14.75	children/adolescents only (<18)	50	clinical	36	general	37			NSSI
Quevedo et al., 2016	2016	fMRI	all conditions	Interpersonal Self-Processing task	MNI	-16	32	56				Depression	some medicated	123	14.75	children/adolescents only (<18)	50	clinical	36	general	37			NSSI
Quevedo et al., 2016	2016	fMRI	all conditions	Interpersonal Self-Processing task	MNI	-8	58	14				Depression	some medicated	123	14.75	children/adolescents only (<18)	50	clinical	36	general	37			NSSI
Quevedo et al., 2016	2016	fMRI	classmate's point of view	Interpersonal Self-Processing task	MNI	8	-58	30				Depression	some medicated	123	14.75	children/adolescents only (<18)	50	clinical	36	general	37			NSSI
Quevedo et al., 2016	2016	fMRI	all conditions	Interpersonal Self-Processing task	MNI	12	-40	48				Depression	some medicated	123	14.75	children/adolescents only (<18)	50	clinical	36	general	37			NSSI
Quevedo et al., 2016	2016	fMRI	all conditions	Interpersonal Self-Processing task	MNI	28	2	-28				Depression	some medicated	123	14.75	children/adolescents only (<18)	50	clinical	36	general	37			NSSI
Quevedo et al., 2016	2016	fMRI	all conditions	Interpersonal Self-Processing task	MNI	30	-60	60				Depression	some medicated	123	14.75	children/adolescents only (<18)	50	clinical	36	general	37			NSSI
Quevedo et al., 2016	2016	fMRI	all conditions	Interpersonal Self-Processing task	MNI	58	-60	0				Depression	some medicated	123	14.75	children/adolescents only (<18)	50	clinical	36	general	37			NSSI
Reitz et al., 2015	2015	fMRI		Montreal Imaging Stress Task & Pain Induction	MNI	-42	0	-12				Boderline Personality Disorder	none medicated	38	26.37	adults only (>=18, but <=65)	21	general	17					NSSI
Reitz et al., 2015	2015	fMRI		Montreal Imaging Stress Task & Pain Induction	MNI	-30	-36	12				Boderline Personality Disorder	none medicated	38	26.37	adults only (>=18, but <=65)	21	general	17					NSSI
Reitz et al., 2015	2015	fMRI		Montreal Imaging Stress Task & Pain Induction	MNI	0	-20	0				Boderline Personality Disorder	none medicated	38	26.37	adults only (>=18, but <=65)	21	general	17					NSSI
Reitz et al., 2015	2015	fMRI		Montreal Imaging Stress Task & Pain Induction	MNI	2	24	56				Boderline Personality Disorder	none medicated	38	26.37	adults only (>=18, but <=65)	21	general	17					NSSI
Reitz et al., 2015	2015	fMRI		Montreal Imaging Stress Task & Pain Induction	MNI	30	6	-18				Boderline Personality Disorder	none medicated	38	26.37	adults only (>=18, but <=65)	21	general	17					NSSI
Reitz et al., 2015	2015	fMRI		Montreal Imaging Stress Task & Pain Induction	MNI	46	-68	-12				Boderline Personality Disorder	none medicated	38	26.37	adults only (>=18, but <=65)	21	general	17					NSSI
Richard-Devantoy et al., 2016	2016	fMRI		Go/No-Go task	MNI	-54	20	2				Major Depressive Disorder	none medicated	77	38.24	adults only (>=18, but <=65)	26	clinical	23	general	28			suicide attempt
Richard-Devantoy et al., 2016	2016	fMRI		Go/No-Go task	MNI	0	-22	32				Major Depressive Disorder	none medicated	77	38.24	adults only (>=18, but <=65)	26	general	28					suicide attempt
Rizk et al., 2018	2018	MRI			MNI	4	50	12				Major Depressive Disorder	none medicated	91	34.58	adults only (>=18, but <=65)	11	SITB	14	clinical	66			suicide attempt
R�sch et al., 2008	2008	MRI			MNI	-31	25	-7				Schizophrenia	some medicated	55	36.03	adults only (>=18, but <=65)	10	clinical	45					suicide attempt
R�sch et al., 2008	2008	MRI			MNI	41	25	-9				Schizophrenia	some medicated	55	36.03	adults only (>=18, but <=65)	10	clinical	45					suicide attempt
Schmahl et al., 2006	2006	fMRI	numeric rating scale pain intensity of 40, early phase	5 heat levels repeated 4 times	Talairach	-48	-26	20				Borderline Personality Disorder	none medicated	24	28.17	adults only (>=18, but <=65)	12	general	12					self-harm (regardless of intent)
Schmahl et al., 2006	2006	fMRI	numeric rating scale pain intensity of 40, late phase	5 heat levels repeated 4 times	Talairach	-26	9	-29				Borderline Personality Disorder	none medicated	24	28.17	adults only (>=18, but <=65)	12	general	12					self-harm (regardless of intent)
Schmahl et al., 2006	2006	fMRI	numeric rating scale pain intensity of 40, late phase	5 heat levels repeated 4 times	Talairach	-1	25	1				Borderline Personality Disorder	none medicated	24	28.17	adults only (>=18, but <=65)	12	general	12					self-harm (regardless of intent)
Schmahl et al., 2006	2006	fMRI	43�C	5 heat levels repeated 4 times	Talairach	12	-66	43				Borderline Personality Disorder	none medicated	24	28.17	adults only (>=18, but <=65)	12	general	12					self-harm (regardless of intent)
Schmahl et al., 2006	2006	fMRI	numeric rating scale pain intensity of 40, early phase	5 heat levels repeated 4 times	Talairach	15	-65	37				Borderline Personality Disorder	none medicated	24	28.17	adults only (>=18, but <=65)	12	general	12					self-harm (regardless of intent)
Schmahl et al., 2006	2006	fMRI	numeric rating scale pain intensity of 40, late phase	5 heat levels repeated 4 times	Talairach	24	-1	25				Borderline Personality Disorder	none medicated	24	28.17	adults only (>=18, but <=65)	12	general	12					self-harm (regardless of intent)
Schreiner, 2017	2017	fMRI	Emotion vs. Shape	Emotion face-matching task (Hariri et al., 2002)	MNI	-62	-4	-24				Major Depressive Disorder	some medicated	45	17.77	mixed adolescents and adults	24	general	17					NSSI
Schreiner, 2017	2017	fMRI			MNI	-58	-26	-8				Major Depressive Disorder	some medicated	45	17.77	mixed adolescents and adults	25	general	20					NSSI
Schreiner, 2017	2017	fMRI			MNI	-46	-58	34				Major Depressive Disorder	some medicated	45	17.77	mixed adolescents and adults	25	general	20					NSSI
Schreiner, 2017	2017	fMRI			MNI	-44	-56	34				Major Depressive Disorder	some medicated	45	17.77	mixed adolescents and adults	25	general	20					NSSI
Schreiner, 2017	2017	fMRI	Overall task	Emotion face-matching task (Hariri et al., 2002)	MNI	-34	-42	38				Major Depressive Disorder	some medicated	45	17.77	mixed adolescents and adults	24	general	17					NSSI
Schreiner, 2017	2017	fMRI	Emotion vs. Fixation	Emotion face-matching task (Hariri et al., 2002)	MNI	-24	2	-10				Major Depressive Disorder	some medicated	45	17.77	mixed adolescents and adults	24	general	17					NSSI
Schreiner, 2017	2017	fMRI	Emotion vs. Fixation	Emotion face-matching task (Hariri et al., 2002)	MNI	-24	58	10				Major Depressive Disorder	some medicated	45	17.77	mixed adolescents and adults	24	general	17					NSSI
Schreiner, 2017	2017	fMRI	Emotion vs. Shape	Emotion face-matching task (Hariri et al., 2002)	MNI	-24	58	12				Major Depressive Disorder	some medicated	45	17.77	mixed adolescents and adults	24	general	17					NSSI
Schreiner, 2017	2017	fMRI	Emotion vs. Shape	Emotion face-matching task (Hariri et al., 2002)	MNI	-20	-46	-32				Major Depressive Disorder	some medicated	45	17.77	mixed adolescents and adults	24	general	17					NSSI
Schreiner, 2017	2017	fMRI	Overall task	Emotion face-matching task (Hariri et al., 2002)	MNI	0	56	-4				Major Depressive Disorder	some medicated	45	17.77	mixed adolescents and adults	24	general	17					NSSI
Schreiner, 2017	2017	fMRI			MNI	2	10	32				Major Depressive Disorder	some medicated	45	17.77	mixed adolescents and adults	25	general	20					NSSI
Schreiner, 2017	2017	fMRI			MNI	2	10	34				Major Depressive Disorder	some medicated	45	17.77	mixed adolescents and adults	25	general	20					NSSI
Schreiner, 2017	2017	fMRI	Emotion vs. Fixation	Emotion face-matching task (Hariri et al., 2002)	MNI	24	10	-10				Major Depressive Disorder	some medicated	45	17.77	mixed adolescents and adults	24	general	17					NSSI
Schreiner, 2017	2017	fMRI			MNI	24	66	14				Major Depressive Disorder	some medicated	45	17.77	mixed adolescents and adults	25	general	20					NSSI
Schreiner, 2017	2017	fMRI	Emotion vs. Shape	Emotion face-matching task (Hariri et al., 2002)	MNI	26	-86	-18				Major Depressive Disorder	some medicated	45	17.77	mixed adolescents and adults	24	general	17					NSSI
Schreiner, 2017	2017	fMRI	Overall task	Emotion face-matching task (Hariri et al., 2002)	MNI	26	-66	-18				Major Depressive Disorder	some medicated	45	17.77	mixed adolescents and adults	24	general	17					NSSI
Schreiner, 2017	2017	fMRI	Overall task	Emotion face-matching task (Hariri et al., 2002)	MNI	32	-66	52				Major Depressive Disorder	some medicated	45	17.77	mixed adolescents and adults	24	general	17					NSSI
Schreiner, 2017	2017	fMRI	Overall task	Emotion face-matching task (Hariri et al., 2002)	MNI	32	-60	62				Major Depressive Disorder	some medicated	45	17.77	mixed adolescents and adults	24	general	17					NSSI
Schreiner, 2017	2017	fMRI	Emotion vs. Shape	Emotion face-matching task (Hariri et al., 2002)	MNI	32	-20	-6				Major Depressive Disorder	some medicated	45	17.77	mixed adolescents and adults	24	general	17					NSSI
Schreiner, 2017	2017	fMRI	Emotion vs. Fixation	Emotion face-matching task (Hariri et al., 2002)	MNI	34	-84	-2				Major Depressive Disorder	some medicated	45	17.77	mixed adolescents and adults	24	general	17					NSSI
Schreiner, 2017	2017	fMRI			MNI	40	-68	28				Major Depressive Disorder	some medicated	45	17.77	mixed adolescents and adults	25	general	20					NSSI
Schreiner, 2017	2017	fMRI	Emotion vs. Shape	Emotion face-matching task (Hariri et al., 2002)	MNI	50	-68	30				Major Depressive Disorder	some medicated	45	17.77	mixed adolescents and adults	24	general	17					NSSI
Schreiner, 2017	2017	fMRI			MNI	50	-8	-36				Major Depressive Disorder	some medicated	45	17.77	mixed adolescents and adults	25	general	20					NSSI
Segreti et al., 2018	2018	MRI			MNI	-57	0	11				Major Depressive Disorder	all medicated	78	23.28	adults only (>=18, but <=65)	35	general	43					suicide ideation
Segreti et al., 2018	2018	MRI			MNI	-30	46	10				Major Depressive Disorder	all medicated	78	23.28	adults only (>=18, but <=65)	35	general	43					suicide ideation
Segreti et al., 2018	2018	MRI			MNI	40	-11	43				Major Depressive Disorder	all medicated	78	23.28	adults only (>=18, but <=65)	35	general	43					suicide ideation
Taylor et al., 2015	2015	DTI			MNI	-26	-38	23				Major Depressive Disorder	none medicated	165	32.8	adults only (>=18, but <=65)	21	clinical	53					suicide ideation
Taylor et al., 2015	2015	DTI			MNI	7	-5	-1				Major Depressive Disorder	none medicated	165	32.8	adults only (>=18, but <=65)	21	clinical	53					suicide ideation
Taylor et al., 2015	2015	DTI			MNI	-18	-6	7				Major Depressive Disorder	none medicated	165	32.8	adults only (>=18, but <=65)	21	general	91					suicide ideation
Taylor et al., 2015	2015	DTI			MNI	-10	33	24				Major Depressive Disorder	none medicated	165	32.8	adults only (>=18, but <=65)	21	general	91					suicide ideation
Taylor et al., 2015	2015	DTI			MNI	9	-4	11				Major Depressive Disorder	none medicated	165	32.8	adults only (>=18, but <=65)	21	general	91					suicide ideation
Taylor et al., 2015	2015	DTI			MNI	23	-20	59				Major Depressive Disorder	none medicated	165	32.8	adults only (>=18, but <=65)	21	general	91					suicide ideation
Taylor et al., 2015	2015	MRI			MNI	-52.6	-10.6	0.4				Major Depressive Disorder	none medicated	165	32.8	adults only (>=18, but <=65)	21	clinical	53					suicide ideation
Taylor et al., 2015	2015	MRI			MNI	-33.5	1.4	6.5				Major Depressive Disorder	none medicated	165	32.8	adults only (>=18, but <=65)	21	clinical	53					suicide ideation
Taylor et al., 2015	2015	MRI			MNI	-31.3	46.7	48.2				Major Depressive Disorder	none medicated	165	32.8	adults only (>=18, but <=65)	21	clinical	53					suicide ideation
Taylor et al., 2015	2015	MRI			MNI	-24.5	4.1	42.9				Major Depressive Disorder	none medicated	165	32.8	adults only (>=18, but <=65)	21	clinical	53					suicide ideation
Van Heeringen et al., 2017	2017	PET			MNI	38	-64	60				Major Depressive Disorder	all medicated	60	45.8	adults only (>=18, but <=65)	17	clinical	12					suicide plan
Van Heeringen et al., 2017	2017	PET			MNI	-22	-2	-18				Major Depressive Disorder	all medicated	60	45.8	adults only (>=18, but <=65)	17	general	20					suicide plan
Van Heeringen et al., 2017	2017	PET			MNI	16	-36	-44				Major Depressive Disorder	all medicated	60	45.8	adults only (>=18, but <=65)	17	general	20					suicide plan
Van Heeringen et al., 2017	2017	PET			MNI	42	46	16				Major Depressive Disorder	all medicated	60	45.8	adults only (>=18, but <=65)	17	general	20					suicide plan
Van Heeringen et al., 2017	2017	PET			MNI	50	-44	48				Major Depressive Disorder	all medicated	60	45.8	adults only (>=18, but <=65)	17	general	20					suicide plan
Van Heeringen et al., 2017	2017	PET			MNI	-50	-48	44				Major Depressive Disorder	all medicated	60	45.8	adults only (>=18, but <=65)	17	SITB	11					suicide ideation
Van Heeringen et al., 2017	2017	PET			MNI	38	46	10				Major Depressive Disorder	all medicated	60	45.8	adults only (>=18, but <=65)	17	SITB	11					suicide ideation
Van Heeringen et al., 2017	2017	PET			MNI	50	-44	48				Major Depressive Disorder	all medicated	60	45.8	adults only (>=18, but <=65)	17	SITB	11					suicide ideation
Vanyukov et al., 2016	2016	fMRI		Delay Discounting Task	MNI	-48	10	35				Major Depressive Disorder	did not say	48	71.98	mixed adults and older adults	13	clinical	13	general	22			suicide attempt
Wallace 2015	2015	DTI			MNI	-38	-12	-30				Major Depressive Disorder or Bipolar Disorder	some medicated	124	19.8	mixed adolescents and adults	21	clinical	25					suicide attempt
Wallace 2015	2015	DTI			MNI	-36	14	30				Major Depressive Disorder or Bipolar Disorder	some medicated	124	19.8	mixed adolescents and adults	18	clinical	17					suicide attempt
Wallace 2015	2015	DTI			MNI	-32	56	4				Major Depressive Disorder or Bipolar Disorder	some medicated	124	19.8	mixed adolescents and adults	39	clinical	42					suicide attempt
Wallace 2015	2015	DTI			MNI	-10	0	-16				Major Depressive Disorder or Bipolar Disorder	some medicated	124	19.8	mixed adolescents and adults	39	clinical	42					suicide attempt
Wallace 2015	2015	DTI			MNI	8	48	10				Major Depressive Disorder or Bipolar Disorder	some medicated	124	19.8	mixed adolescents and adults	39	clinical	42					suicide attempt
Wallace 2015	2015	DTI			MNI	8	58	26				Major Depressive Disorder or Bipolar Disorder	some medicated	124	19.8	mixed adolescents and adults	39	clinical	42					suicide attempt
Wallace 2015	2015	DTI			MNI	16	0	-14				Major Depressive Disorder or Bipolar Disorder	some medicated	124	19.8	mixed adolescents and adults	39	clinical	42					suicide attempt
Wallace 2015	2015	DTI			MNI	22	58	-16				Major Depressive Disorder or Bipolar Disorder	some medicated	124	19.8	mixed adolescents and adults	21	clinical	25					suicide attempt
Wallace 2015	2015	DTI			MNI	28	4	-2				Major Depressive Disorder or Bipolar Disorder	some medicated	124	19.8	mixed adolescents and adults	39	clinical	42					suicide attempt
Wallace 2015	2015	DTI			MNI	40	2	-32				Major Depressive Disorder or Bipolar Disorder	some medicated	124	19.8	mixed adolescents and adults	21	clinical	25					suicide attempt
Wallace 2015	2015	DTI			MNI	-38	-12	-30				Major Depressive Disorder or Bipolar Disorder	some medicated	124	19.8	mixed adolescents and adults	21	general	43					suicide attempt
Wallace 2015	2015	DTI			MNI	-36	14	30				Major Depressive Disorder or Bipolar Disorder	some medicated	124	19.8	mixed adolescents and adults	18	general	43					suicide attempt
Wallace 2015	2015	DTI			MNI	-32	56	4				Major Depressive Disorder or Bipolar Disorder	some medicated	124	19.8	mixed adolescents and adults	39	general	43					suicide attempt
Wallace 2015	2015	DTI			MNI	-10	0	-16				Major Depressive Disorder or Bipolar Disorder	some medicated	124	19.8	mixed adolescents and adults	39	general	43					suicide attempt
Wallace 2015	2015	DTI			MNI	8	48	10				Major Depressive Disorder or Bipolar Disorder	some medicated	124	19.8	mixed adolescents and adults	39	general	43					suicide attempt
Wallace 2015	2015	DTI			MNI	8	58	26				Major Depressive Disorder or Bipolar Disorder	some medicated	124	19.8	mixed adolescents and adults	39	general	43					suicide attempt
Wallace 2015	2015	DTI			MNI	16	0	-14				Major Depressive Disorder or Bipolar Disorder	some medicated	124	19.8	mixed adolescents and adults	39	general	43					suicide attempt
Wallace 2015	2015	DTI			MNI	22	58	-16				Major Depressive Disorder or Bipolar Disorder	some medicated	124	19.8	mixed adolescents and adults	21	general	43					suicide attempt
Wallace 2015	2015	DTI			MNI	28	4	-2				Major Depressive Disorder or Bipolar Disorder	some medicated	124	19.8	mixed adolescents and adults	39	general	43					suicide attempt
Wallace 2015	2015	DTI			MNI	40	2	-32				Major Depressive Disorder or Bipolar Disorder	some medicated	124	19.8	mixed adolescents and adults	21	general	43					suicide attempt
Wei et al., 2018	2018	fMRI			MNI	-6	-63	63				Major Depressive Disorder	did not say	78	31.13	adults only (>=18, but <=65)	15	clinical	24	general	39			suicide ideation
Willeumier et al., 2011	2011	SPECT			MNI	-58	-58	-10				Mood disorders	none medicated	84	35.68	mixed adolescents and adults	21	clinical	36					suicide death
Willeumier et al., 2011	2011	SPECT			MNI	-56	-2	50				Mood disorders	none medicated	84	35.68	mixed adolescents and adults	21	clinical	36					suicide death
Willeumier et al., 2011	2011	SPECT			MNI	-46	14	-20				Mood disorders	none medicated	84	35.68	mixed adolescents and adults	21	clinical	36					suicide death
Willeumier et al., 2011	2011	SPECT			MNI	-18	78	50				Mood disorders	none medicated	84	35.68	mixed adolescents and adults	21	clinical	36					suicide death
Willeumier et al., 2011	2011	SPECT			MNI	-8	-74	-50				Mood disorders	none medicated	84	35.68	mixed adolescents and adults	21	clinical	36					suicide death
Willeumier et al., 2011	2011	SPECT			MNI	10	-10	60				Mood disorders	none medicated	84	35.68	mixed adolescents and adults	21	clinical	36					suicide death
Willeumier et al., 2011	2011	SPECT			MNI	12	64	-12				Mood disorders	none medicated	84	35.68	mixed adolescents and adults	21	clinical	36					suicide death
Willeumier et al., 2011	2011	SPECT			MNI	42	52	16				Mood disorders	none medicated	84	35.68	mixed adolescents and adults	21	clinical	36					suicide death
Willeumier et al., 2011	2011	SPECT			MNI	46	20	-16				Mood disorders	none medicated	84	35.68	mixed adolescents and adults	21	clinical	36					suicide death
Willeumier et al., 2011	2011	SPECT			MNI	55	-54	-4				Mood disorders	none medicated	84	35.68	mixed adolescents and adults	21	clinical	36					suicide death
Willeumier et al., 2011	2011	SPECT			MNI	-48	-12	58				Mood disorders	none medicated	84	35.68	mixed adolescents and adults	21	general	27					suicide death
Willeumier et al., 2011	2011	SPECT			MNI	-26	20	12				Mood disorders	none medicated	84	35.68	mixed adolescents and adults	21	general	27					suicide death
Willeumier et al., 2011	2011	SPECT			MNI	-16	48	42				Mood disorders	none medicated	84	35.68	mixed adolescents and adults	21	general	27					suicide death
Willeumier et al., 2011	2011	SPECT			MNI	-12	-16	22				Mood disorders	none medicated	84	35.68	mixed adolescents and adults	21	general	27					suicide death
Willeumier et al., 2011	2011	SPECT			MNI	10	12	12				Mood disorders	none medicated	84	35.68	mixed adolescents and adults	21	general	27					suicide death
Willeumier et al., 2011	2011	SPECT			MNI	14	46	46				Mood disorders	none medicated	84	35.68	mixed adolescents and adults	21	general	27					suicide death
Willeumier et al., 2011	2011	SPECT			MNI	18	-48	16				Mood disorders	none medicated	84	35.68	mixed adolescents and adults	21	general	27					suicide death
Willeumier et al., 2011	2011	SPECT			MNI	28	36	-4				Mood disorders	none medicated	84	35.68	mixed adolescents and adults	21	general	27					suicide death
Willeumier et al., 2011	2011	SPECT			MNI	32	18	12				Mood disorders	none medicated	84	35.68	mixed adolescents and adults	21	general	27					suicide death
Willeumier et al., 2011	2011	SPECT			MNI	42	-12	22				Mood disorders	none medicated	84	35.68	mixed adolescents and adults	21	general	27					suicide death
Zhang et al., 2013	2013	fMRI	2-Back	N-Back Task	did not say	-3	56	22				Schizophrenia	some medicated	48	23.89	adults only (>=18, but <=65)	14	clinical	19	general	15			Suicide Risk
Zhang et al., 2013	2013	fMRI	2-Back	N-Back Task	did not say	0	-49	28				Schizophrenia	some medicated	48	23.89	adults only (>=18, but <=65)	14	clinical	19	general	15			suicide risk
Zhang et al., 2016	2016	fMRI			MNI	-13	-57	-1				Depression	none medicated	100	20.67	mixed adolescents and adults	35	clinical	18					suicide attempt
Zhang et al., 2016	2016	fMRI			MNI	-10	-75	-20				Depression	none medicated	100	20.67	mixed adolescents and adults	35	clinical	18					suicide attempt
Zhang et al., 2016	2016	fMRI			MNI	18	-60	30				Depression	none medicated	100	20.67	mixed adolescents and adults	35	clinical	18					suicide attempt
Zhang et al., 2016	2016	fMRI			MNI	-30	27	33				Depression	none medicated	100	20.67	mixed adolescents and adults	35	general	47					suicide attempt
Zhang et al., 2016	2016	fMRI			MNI	-6	-75	-18				Depression	none medicated	100	20.67	mixed adolescents and adults	35	general	47					suicide attempt
Zhang et al., 2016	2016	fMRI			MNI	0	-48	3				Depression	none medicated	100	20.67	mixed adolescents and adults	35	general	47					suicide attempt
Zhang et al., 2016	2016	fMRI			MNI	50	-72	25				Depression	none medicated	100	20.67	mixed adolescents and adults	35	general	47					suicide attempt
Zhang et al., 2016	2016	fMRI			MNI	52	-69	17				Depression	none medicated	100	20.67	mixed adolescents and adults	35	general	47					suicide attempt
